# Supplementary material for: Cultivation of the Dematiaceous Fungus Cladosporium sphaerospermum Aboard the International Space Station and Effects of Ionizing Radiation
Source: Front Microbiol. 2022 Jul 5;13:877625. doi: 10.3389/fmicb.2022.877625 (PMC9294542; doi:10.3389/fmicb.2022.877625)
Supplement: Supplementary file 1 [file Table_1.XLSX]

## Sheet: rad
timestamp	date/time [UTC]	runtime [h]	runtime [d]	g_cont	g_cont_n	g_cont_t	g_cont_nt	g_exp	g_exp_n	g_exp_t	g_exp_nt	delta_g	delta_g_t
1544360078287	2018-12-09 12:54:38	0	0	31	7	298	103	24	3	292	55	7	6
1544360113703	2018-12-09 12:55:14	0.00983778	0.000409907	24	19	322	122	32	2	324	57	-8	-2
1544360149063	2018-12-09 12:55:49	0.01966	0.000819167	35	6	357	128	35	1	359	58	0	-2
1544360184527	2018-12-09 12:56:25	0.0295111	0.00122963	33	9	390	137	22	2	381	60	11	9
1544360219835	2018-12-09 12:57:00	0.0393189	0.00163829	22	3	412	140	31	3	412	63	-9	0
1544360255255	2018-12-09 12:57:35	0.0491578	0.00204824	36	10	448	150	30	6	442	69	6	6
1.54436e+12	2018-12-09 12:58:11	0.0589928	0.00245803	48	10	496	160	36	3	478	72	12	18
1544360326076	2018-12-09 12:58:46	0.0688303	0.00286793	27	10	523	170	22	2	500	74	5	23
1544360361439	2018-12-09 12:59:21	0.0786533	0.00327722	23	4	546	174	22	1	522	75	1	24
1.54436e+12	2018-12-09 12:59:57	0.0884764	0.00368652	37	25	583	199	35	5	557	80	2	26
1.54436e+12	2018-12-09 13:00:32	0.0983117	0.00409632	33	4	616	203	25	3	582	83	8	34
1.54436e+12	2018-12-09 13:01:08	0.108154	0.00450642	33	15	649	218	26	4	608	87	7	41
1544360503011	2018-12-09 13:01:43	0.117979	0.00491579	33	2	682	220	31	0	639	87	2	43
1544360538412	2018-12-09 13:02:18	0.127812	0.00532552	30	4	712	224	23	5	662	92	7	50
1.54436e+12	2018-12-09 13:02:54	0.137636	0.00573485	25	14	737	238	37	6	699	98	-12	38
1544360609191	2018-12-09 13:03:29	0.147473	0.00614472	22	6	759	244	27	11	726	109	-5	33
1.54436e+12	2018-12-09 13:04:05	0.157505	0.00656271	34	12	793	256	25	6	751	115	9	42
1544360680019	2018-12-09 13:04:40	0.167148	0.00696449	30	12	823	268	20	3	771	118	10	52
1.54436e+12	2018-12-09 13:05:15	0.176959	0.00737328	26	7	849	275	23	3	794	121	3	55
1.54436e+12	2018-12-09 13:05:51	0.186794	0.00778309	23	10	872	285	26	2	820	123	-3	52
1.54436e+12	2018-12-09 13:06:26	0.196618	0.0081924	24	2	896	287	29	6	849	129	-5	47
1.54436e+12	2018-12-09 13:07:02	0.206453	0.00860221	32	13	928	300	35	0	884	129	-3	44
1544360856888	2018-12-09 13:07:37	0.216278	0.00901159	25	5	953	305	24	5	908	134	1	45
1.54436e+12	2018-12-09 13:08:12	0.226114	0.00942141	29	11	982	316	34	2	942	136	-5	40
1.54436e+12	2018-12-09 13:08:48	0.235965	0.00983187	38	9	1020	325	39	12	981	148	-1	39
1.54436e+12	2018-12-09 13:09:23	0.245774	0.0102406	18	2	1038	327	30	8	1011	156	-12	27
1.54436e+12	2018-12-09 13:09:59	0.255625	0.010651	46	16	1084	343	34	3	1045	159	12	39
1544361033944	2018-12-09 13:10:34	0.26546	0.0110608	29	4	1113	347	38	6	1083	165	-9	30
1.54436e+12	2018-12-09 13:11:09	0.275272	0.0114697	24	5	1137	352	44	8	1127	173	-20	10
1544361104676	2018-12-09 13:11:45	0.285108	0.0118795	44	11	1181	363	50	9	1177	182	-6	4
1.54436e+12	2018-12-09 13:12:20	0.294945	0.0122894	48	28	1229	391	34	7	1211	189	14	18
1544361175500	2018-12-09 13:12:56	0.304781	0.0126992	50	11	1279	402	54	12	1265	201	-4	14
1544361210864	2018-12-09 13:13:31	0.314605	0.0131085	46	11	1325	413	50	11	1315	212	-4	10
1.54436e+12	2018-12-09 13:14:06	0.324427	0.0135178	55	6	1380	419	59	19	1374	231	-4	6
1.54436e+12	2018-12-09 13:14:42	0.334253	0.0139272	55	24	1435	443	49	9	1423	240	6	12
1544361317011	2018-12-09 13:15:17	0.34409	0.0143371	67	30	1502	473	47	14	1470	254	20	32
1.54436e+12	2018-12-09 13:15:52	0.353938	0.0147474	55	18	1557	491	60	7	1530	261	-5	27
1544361387780	2018-12-09 13:16:28	0.363748	0.0151562	72	40	1629	531	66	17	1596	278	6	33
1.54436e+12	2018-12-09 13:17:03	0.373581	0.0155659	76	47	1705	578	66	13	1662	291	10	43
1544361459143	2018-12-09 13:17:39	0.383571	0.0159821	64	5	1769	583	63	7	1725	298	1	44
1544361493964	2018-12-09 13:18:14	0.393244	0.0163852	93	35	1862	618	79	22	1804	320	14	58
1544361529427	2018-12-09 13:18:49	0.403094	0.0167956	105	42	1967	660	103	20	1907	340	2	60
1.54436e+12	2018-12-09 13:19:25	0.412903	0.0172043	85	21	2052	681	86	25	1993	365	-1	59
1.54436e+12	2018-12-09 13:20:00	0.422739	0.0176141	83	21	2135	702	96	17	2089	382	-13	46
1.54436e+12	2018-12-09 13:20:36	0.432576	0.018024	78	23	2213	725	94	12	2183	394	-16	30
1544361670927	2018-12-09 13:21:11	0.4424	0.0184333	94	51	2307	776	94	20	2277	414	0	30
1544361706343	2018-12-09 13:21:46	0.452238	0.0188432	115	37	2422	813	126	30	2403	444	-11	19
1.54436e+12	2018-12-09 13:22:22	0.462061	0.0192525	96	40	2518	853	102	25	2505	469	-6	13
1.54436e+12	2018-12-09 13:22:57	0.471897	0.0196624	96	15	2614	868	114	30	2619	499	-18	-5
1.54436e+12	2018-12-09 13:23:33	0.481733	0.0200722	109	64	2723	932	112	19	2731	518	-3	-8
1.54436e+12	2018-12-09 13:24:08	0.491556	0.0204815	130	39	2853	971	119	27	2850	545	11	3
1.54436e+12	2018-12-09 13:24:43	0.501409	0.020892	120	58	2973	1029	108	19	2958	564	12	15
1544361918716	2018-12-09 13:25:19	0.51123	0.0213013	118	59	3091	1088	91	18	3049	582	27	42
1544361954136	2018-12-09 13:25:54	0.521069	0.0217112	117	39	3208	1127	90	24	3139	606	27	69
1544361989440	2018-12-09 13:26:29	0.530876	0.0221198	126	55	3334	1182	92	21	3231	627	34	103
1.54436e+12	2018-12-09 13:27:05	0.540713	0.0225297	86	23	3420	1205	88	7	3319	634	-2	101
1544362060267	2018-12-09 13:27:40	0.55055	0.0229396	114	34	3534	1239	106	19	3425	653	8	109
1544362095635	2018-12-09 13:28:16	0.560374	0.0233489	120	50	3654	1289	95	36	3520	689	25	134
1.54436e+12	2018-12-09 13:28:51	0.570224	0.0237593	110	29	3764	1318	88	18	3608	707	22	156
1544362166411	2018-12-09 13:29:26	0.580034	0.0241681	88	23	3852	1341	109	13	3717	720	-21	135
1544362201823	2018-12-09 13:30:02	0.589871	0.024578	76	42	3928	1383	95	15	3812	735	-19	116
1.54436e+12	2018-12-09 13:30:37	0.599707	0.0249878	78	15	4006	1398	74	12	3886	747	4	120
1544362272607	2018-12-09 13:31:13	0.609533	0.0253972	82	17	4088	1415	73	8	3959	755	9	129
1.54436e+12	2018-12-09 13:31:48	0.619369	0.025807	71	14	4159	1429	99	20	4058	775	-28	101
1544362343376	2018-12-09 13:32:23	0.629191	0.0262163	74	11	4233	1440	67	15	4125	790	7	108
1544362378783	2018-12-09 13:32:59	0.639027	0.0266261	64	12	4297	1452	52	8	4177	798	12	120
1.54436e+12	2018-12-09 13:33:34	0.64885	0.0270354	59	18	4356	1470	71	11	4248	809	-12	108
1544362449564	2018-12-09 13:34:10	0.658688	0.0274453	53	22	4409	1492	56	9	4304	818	-3	105
1.54436e+12	2018-12-09 13:34:45	0.668513	0.0278547	61	21	4470	1513	53	11	4357	829	8	113
1544362520339	2018-12-09 13:35:20	0.678348	0.0282645	50	24	4520	1537	49	7	4406	836	1	114
1.54436e+12	2018-12-09 13:35:56	0.688185	0.0286744	48	16	4568	1553	47	5	4453	841	1	115
1.54436e+12	2018-12-09 13:36:31	0.698007	0.0290836	32	8	4600	1561	45	7	4498	848	-13	102
1544362626527	2018-12-09 13:37:07	0.707844	0.0294935	35	5	4635	1566	49	10	4547	858	-14	88
1.54436e+12	2018-12-09 13:37:42	0.717682	0.0299034	55	14	4690	1580	42	4	4589	862	13	101
1544362697312	2018-12-09 13:38:17	0.727507	0.0303128	34	9	4724	1589	28	8	4617	870	6	107
1544362732767	2018-12-09 13:38:53	0.737356	0.0307231	39	13	4763	1602	40	11	4657	881	-1	106
1544362768131	2018-12-09 13:39:28	0.747179	0.0311325	31	4	4794	1606	40	6	4697	887	-9	97
1.54436e+12	2018-12-09 13:40:03	0.757002	0.0315417	34	6	4828	1612	37	9	4734	896	-3	94
1.54436e+12	2018-12-09 13:40:39	0.766826	0.0319511	35	3	4863	1615	43	6	4777	902	-8	86
1544362874328	2018-12-09 13:41:14	0.776678	0.0323616	31	4	4894	1619	45	7	4822	909	-14	72
1.54436e+12	2018-12-09 13:41:50	0.786489	0.0327704	41	13	4935	1632	35	9	4857	918	6	78
1544362945107	2018-12-09 13:42:25	0.796339	0.0331808	44	15	4979	1647	40	4	4897	922	4	82
1544362980476	2018-12-09 13:43:00	0.806164	0.0335902	39	5	5018	1652	36	0	4933	922	3	85
1.54436e+12	2018-12-09 13:43:36	0.815985	0.0339994	66	15	5084	1667	68	22	5001	944	-2	83
1544363051292	2018-12-09 13:44:11	0.825835	0.0344098	158	114	5242	1781	142	40	5143	984	16	99
1544363086612	2018-12-09 13:44:47	0.835646	0.0348186	244	120	5486	1901	226	56	5369	1040	18	117
1.54436e+12	2018-12-09 13:45:22	0.845498	0.0352291	300	164	5786	2065	291	96	5660	1136	9	126
1.54436e+12	2018-12-09 13:45:57	0.855308	0.0356378	333	166	6119	2231	324	114	5984	1250	9	135
1544363192971	2018-12-09 13:46:33	0.86519	0.0360496	307	197	6426	2428	304	102	6288	1352	3	138
1.54436e+12	2018-12-09 13:47:08	0.874984	0.0364577	274	127	6700	2555	244	60	6532	1412	30	168
1.54436e+12	2018-12-09 13:47:44	0.884821	0.0368675	187	73	6887	2628	208	68	6740	1480	-21	147
1.54436e+12	2018-12-09 13:48:19	0.894635	0.0372765	125	60	7012	2688	123	25	6863	1505	2	149
1544363334432	2018-12-09 13:48:54	0.904485	0.0376869	64	28	7076	2716	76	17	6939	1522	-12	137
1544363369863	2018-12-09 13:49:30	0.914327	0.0380969	30	14	7106	2730	40	4	6979	1526	-10	127
1544363405207	2018-12-09 13:50:05	0.924144	0.038506	32	12	7138	2742	16	2	6995	1528	16	143
1544363440615	2018-12-09 13:50:41	0.93398	0.0389158	31	7	7169	2749	30	4	7025	1532	1	144
1544363475924	2018-12-09 13:51:16	0.943788	0.0393245	39	11	7208	2760	38	10	7063	1542	1	145
1544363511347	2018-12-09 13:51:51	0.953628	0.0397345	31	13	7239	2773	31	9	7094	1551	0	145
1.54436e+12	2018-12-09 13:52:27	0.963452	0.0401438	29	3	7268	2776	31	4	7125	1555	-2	143
1544363582168	2018-12-09 13:53:02	0.9733	0.0405542	28	8	7296	2784	29	11	7154	1566	-1	142
1544363617496	2018-12-09 13:53:37	0.983114	0.0409631	46	19	7342	2803	31	5	7185	1571	15	157
1.54436e+12	2018-12-09 13:54:13	0.992949	0.0413729	35	22	7377	2825	27	3	7212	1574	8	165
1544363689016	2018-12-09 13:54:49	1.00298	0.0417908	20	4	7397	2829	25	0	7237	1574	-5	160
1.54436e+12	2018-12-09 13:55:24	1.01262	0.0421927	30	11	7427	2840	22	0	7259	1574	8	168
1.54436e+12	2018-12-09 13:55:59	1.02246	0.0426026	30	16	7457	2856	20	2	7279	1576	10	178
1.54436e+12	2018-12-09 13:56:34	1.03227	0.0430113	26	0	7483	2856	33	3	7312	1579	-7	171
1.54436e+12	2018-12-09 13:57:10	1.04211	0.0434211	28	15	7511	2871	33	3	7345	1582	-5	166
1544363865332	2018-12-09 13:57:45	1.05196	0.0438315	33	3	7544	2874	30	7	7375	1589	3	169
1544363900700	2018-12-09 13:58:21	1.06178	0.0442409	36	4	7580	2878	31	3	7406	1592	5	174
1544363936116	2018-12-09 13:58:56	1.07162	0.0446508	35	2	7615	2880	33	11	7439	1603	2	176
1544363971475	2018-12-09 13:59:31	1.08144	0.04506	40	14	7655	2894	35	14	7474	1617	5	181
1.54436e+12	2018-12-09 14:00:07	1.09126	0.0454693	35	7	7690	2901	34	7	7508	1624	1	182
1.54436e+12	2018-12-09 14:01:18	1.11092	0.0462885	38	17	7773	2933	36	12	7579	1644	2	194
1.54436e+12	2018-12-09 14:01:53	1.12076	0.0466984	37	4	7810	2937	27	3	7606	1647	10	204
1.54436e+12	2018-12-09 14:02:28	1.13059	0.0471077	29	3	7839	2940	48	8	7654	1655	-19	185
1.54436e+12	2018-12-09 14:03:04	1.14042	0.0475176	52	15	7891	2955	38	6	7692	1661	14	199
1544364219172	2018-12-09 14:03:39	1.15025	0.0479269	36	7	7927	2962	52	12	7744	1673	-16	183
1.54436e+12	2018-12-09 14:04:15	1.16008	0.0483367	58	8	7985	2970	53	14	7797	1687	5	188
1544364289987	2018-12-09 14:04:50	1.16992	0.0487465	55	17	8040	2987	60	14	7857	1701	-5	183
1544364325363	2018-12-09 14:05:25	1.17974	0.049156	55	21	8095	3008	51	12	7908	1713	4	187
1.54436e+12	2018-12-09 14:06:01	1.18959	0.0495664	61	22	8156	3030	54	14	7962	1727	7	194
1544364396136	2018-12-09 14:06:36	1.1994	0.0499751	59	25	8215	3055	69	13	8031	1740	-10	184
1544364431599	2018-12-09 14:07:12	1.20925	0.0503856	66	30	8281	3085	65	10	8096	1750	1	185
1544364466908	2018-12-09 14:07:47	1.21906	0.0507942	74	15	8355	3100	67	9	8163	1759	7	192
1.54436e+12	2018-12-09 14:08:22	1.22894	0.0512058	81	13	8436	3113	72	25	8235	1784	9	201
1.54436e+12	2018-12-09 14:08:58	1.23872	0.0516135	66	7	8502	3120	86	20	8321	1804	-20	181
1544364573599	2018-12-09 14:09:34	1.2487	0.0520291	72	18	8574	3138	65	11	8386	1815	7	188
1.54436e+12	2018-12-09 14:10:09	1.2584	0.0524332	96	33	8670	3171	96	28	8482	1843	0	188
1.54436e+12	2018-12-09 14:10:44	1.26822	0.0528425	85	25	8755	3196	94	11	8576	1854	-9	179
1.54436e+12	2018-12-09 14:11:19	1.27805	0.0532522	92	27	8847	3223	92	16	8668	1870	0	179
1544364750063	2018-12-09 14:12:30	1.29772	0.0540715	98	24	9033	3290	99	15	8834	1910	-1	199
1.54436e+12	2018-12-09 14:13:06	1.30756	0.0544818	66	8	9099	3298	92	7	8926	1917	-26	173
1544364820828	2018-12-09 14:13:41	1.31737	0.0548905	89	17	9188	3315	84	22	9010	1939	5	178
1544364856239	2018-12-09 14:14:16	1.32721	0.0553004	98	34	9286	3349	74	18	9084	1957	24	202
1.54436e+12	2018-12-09 14:14:52	1.33705	0.0557103	98	56	9384	3405	94	25	9178	1982	4	206
1.54436e+12	2018-12-09 14:15:27	1.34687	0.0561197	112	57	9496	3462	91	20	9269	2002	21	227
1544364962443	2018-12-09 14:16:02	1.35671	0.0565296	88	34	9584	3496	110	22	9379	2024	-22	205
1.54436e+12	2018-12-09 14:16:38	1.36653	0.0569387	93	14	9677	3510	101	12	9480	2036	-8	197
1544365033207	2018-12-09 14:17:13	1.37637	0.0573486	108	35	9785	3545	92	30	9572	2066	16	213
1.54437e+12	2018-12-09 14:17:49	1.38622	0.0577591	85	46	9870	3591	98	27	9670	2093	-13	200
1544365104027	2018-12-09 14:18:24	1.39604	0.0581683	106	48	9976	3639	92	14	9762	2107	14	214
1544365139403	2018-12-09 14:18:59	1.40587	0.0585777	91	43	10067	3682	82	20	9844	2127	9	223
1544365174771	2018-12-09 14:19:35	1.41569	0.0589871	80	19	10147	3701	87	20	9931	2147	-7	216
1.54437e+12	2018-12-09 14:20:10	1.42554	0.0593974	89	27	10236	3728	63	18	9994	2165	26	242
1.54437e+12	2018-12-09 14:20:46	1.43535	0.0598061	74	25	10310	3753	66	14	10060	2179	8	250
1544365281003	2018-12-09 14:21:21	1.4452	0.0602166	60	11	10370	3764	59	11	10119	2190	1	251
1.54437e+12	2018-12-09 14:21:56	1.45502	0.0606259	67	20	10437	3784	47	9	10166	2199	20	271
1544365351731	2018-12-09 14:22:32	1.46485	0.0610352	51	14	10488	3798	62	11	10228	2210	-11	260
1.54442e+12	2018-12-10 04:41:58	15.7889	0.657871	40	11	139340	1286	35	6	134707	38279	5	4633
1.54442e+12	2018-12-10 04:42:34	15.7987	0.65828	42	13	139382	1299	32	3	134739	38282	10	4643
1.54442e+12	2018-12-10 04:43:09	15.8086	0.65869	47	5	139429	1304	42	8	134781	38290	5	4648
1.54442e+12	2018-12-10 04:43:45	15.8185	0.659103	50	15	139479	1319	66	16	134847	38306	-16	4632
1.54442e+12	2018-12-10 04:44:20	15.8282	0.659509	48	12	139527	1331	56	19	134903	38325	-8	4624
1544417095196	2018-12-10 04:44:55	15.838	0.659918	43	17	139570	1348	64	20	134967	38345	-21	4603
1544417130607	2018-12-10 04:45:31	15.8479	0.660328	62	28	139632	1376	62	14	135029	38359	0	4603
1544417166024	2018-12-10 04:46:06	15.8577	0.660738	63	34	139695	1410	62	15	135091	38374	1	4604
1544417201375	2018-12-10 04:46:41	15.8675	0.661147	64	38	139759	1448	66	13	135157	38387	-2	4602
1.54442e+12	2018-12-10 04:47:17	15.8774	0.661557	72	41	139831	1489	72	27	135229	38414	0	4602
1.54442e+12	2018-12-10 04:47:52	15.8872	0.661966	63	11	139894	1500	63	22	135292	38436	0	4602
1544417307572	2018-12-10 04:48:28	15.897	0.662376	67	46	139961	1546	67	10	135359	38446	0	4602
1544417342987	2018-12-10 04:49:03	15.9069	0.662786	57	38	140018	1584	60	18	135419	38464	-3	4599
1544417378332	2018-12-10 04:49:38	15.9167	0.663195	72	15	140090	1599	68	17	135487	38481	4	4603
1544417413791	2018-12-10 04:50:14	15.9265	0.663605	88	35	140178	1634	85	26	135572	38507	3	4606
1.54442e+12	2018-12-10 04:50:49	15.9364	0.664015	88	24	140266	1658	80	10	135652	38517	8	4614
1.54442e+12	2018-12-10 04:51:25	15.9462	0.664425	84	46	140350	1704	83	20	135735	38537	1	4615
1.54442e+12	2018-12-10 04:52:00	15.956	0.664834	89	54	140439	1758	108	21	135843	38558	-19	4596
1544417555348	2018-12-10 04:52:35	15.9659	0.665244	92	31	140531	1789	86	17	135929	38575	6	4602
1544417590708	2018-12-10 04:53:11	15.9757	0.665653	90	37	140621	1826	98	27	136027	38602	-8	4594
1.54442e+12	2018-12-10 04:53:46	15.9855	0.666063	92	33	140713	1859	99	12	136126	38614	-7	4587
1544417661499	2018-12-10 04:54:21	15.9953	0.666472	102	31	140815	1890	90	14	136216	38628	12	4599
1544417696911	2018-12-10 04:54:57	16.0052	0.666882	97	29	140912	1919	90	30	136306	38658	7	4606
1.54442e+12	2018-12-10 04:55:32	16.015	0.667291	97	29	141009	1948	85	8	136391	38666	12	4618
1544417767739	2018-12-10 04:56:08	16.0248	0.667702	93	39	141102	1987	111	15	136502	38681	-18	4600
1.54442e+12	2018-12-10 04:56:43	16.0347	0.668111	98	35	141200	2022	83	25	136585	38706	15	4615
1544417838480	2018-12-10 04:57:18	16.0445	0.668521	113	39	141313	2061	102	20	136687	38726	11	4626
1.54443e+12	2018-12-10 07:56:38	19.0332	0.793049	63	13	156784	7439	61	14	151921	41586	2	4863
1544428633076	2018-12-10 07:57:13	19.043	0.793458	54	12	156838	7451	80	10	152001	41596	-26	4837
1.54443e+12	2018-12-10 07:57:48	19.0528	0.793868	56	17	156894	7468	59	16	152060	41612	-3	4834
1.54443e+12	2018-12-10 07:58:24	19.0627	0.794278	56	19	156950	7487	62	4	152122	41616	-6	4828
1.54443e+12	2018-12-10 08:01:21	19.1118	0.796326	60	30	157278	7624	75	13	152455	41679	-15	4823
1.54443e+12	2018-12-10 08:01:56	19.1216	0.796735	57	9	157335	7633	71	14	152526	41693	-14	4809
1.54443e+12	2018-12-10 08:02:32	19.1315	0.797145	77	35	157412	7668	70	15	152596	41708	7	4816
1544428987012	2018-12-10 08:03:07	19.1413	0.797555	72	30	157484	7698	72	11	152668	41719	0	4816
1.54443e+12	2018-12-10 08:03:42	19.1512	0.797965	68	19	157552	7717	72	11	152740	41730	-4	4812
1544429057784	2018-12-10 08:04:18	19.161	0.798374	56	22	157608	7739	76	10	152816	41740	-20	4792
1.54443e+12	2018-12-10 08:04:53	19.1708	0.798784	85	28	157693	7767	64	8	152880	41748	21	4813
1544429128612	2018-12-10 08:05:29	19.1806	0.799194	73	23	157766	7790	74	12	152954	41760	-1	4812
1544429163967	2018-12-10 08:06:04	19.1905	0.799603	83	41	157849	7831	81	16	153035	41776	2	4814
1544429199391	2018-12-10 08:06:39	19.2003	0.800013	87	32	157936	7863	78	19	153113	41795	9	4823
1544429234755	2018-12-10 08:07:15	19.2101	0.800422	79	22	158015	7885	75	29	153188	41824	4	4827
1544429270212	2018-12-10 08:07:50	19.22	0.800832	64	14	158079	7899	79	10	153267	41834	-15	4812
1544429305524	2018-12-10 08:08:26	19.2298	0.801241	72	20	158151	7919	71	14	153338	41848	1	4813
1544429340939	2018-12-10 08:09:01	19.2396	0.801651	77	19	158228	7938	78	15	153416	41863	-1	4812
1.54443e+12	2018-12-10 08:09:36	19.2495	0.802061	87	47	158315	7985	71	15	153487	41878	16	4828
1544429411715	2018-12-10 08:10:12	19.2593	0.80247	89	23	158404	8008	75	13	153562	41891	14	4842
1544429447179	2018-12-10 08:10:47	19.2691	0.802881	78	25	158482	8033	79	16	153641	41907	-1	4841
1.54443e+12	2018-12-10 08:11:22	19.2789	0.803289	79	42	158561	8075	84	35	153725	41942	-5	4836
1544429517951	2018-12-10 08:11:58	19.2888	0.8037	89	59	158650	8134	74	29	153799	41971	15	4851
1544429553319	2018-12-10 08:12:33	19.2986	0.804109	67	54	158717	8188	84	33	153883	42004	-17	4834
1.54443e+12	2018-12-10 08:13:09	19.3086	0.804525	81	47	158798	8235	86	28	153969	42032	-5	4829
1.54443e+12	2018-12-10 08:13:44	19.3183	0.804929	62	38	158860	8273	78	16	154047	42048	-16	4813
1544429659511	2018-12-10 08:14:20	19.3281	0.805338	51	6	158911	8279	57	14	154104	42062	-6	4807
1544429694867	2018-12-10 08:14:55	19.3379	0.805747	66	20	158977	8299	58	10	154162	42072	8	4815
1544429730328	2018-12-10 08:15:30	19.3478	0.806158	42	17	159019	8316	48	15	154210	42087	-6	4809
1544429765691	2018-12-10 08:16:06	19.3576	0.806567	52	12	159071	8328	63	15	154273	42102	-11	4798
1544429801124	2018-12-10 08:16:41	19.3675	0.806977	42	8	159113	8336	49	12	154322	42114	-7	4791
1544429836427	2018-12-10 08:17:16	19.3773	0.807386	45	11	159158	8347	29	5	154351	42119	16	4807
1.54443e+12	2018-12-10 08:17:52	19.3871	0.807796	49	15	159207	8362	40	11	154391	42130	9	4816
1.54443e+12	2018-12-10 08:18:27	19.3969	0.808205	42	12	159249	8374	42	5	154433	42135	0	4816
1.54443e+12	2018-12-10 08:19:03	19.4068	0.808615	33	26	159282	8400	46	15	154479	42150	-13	4803
1.54443e+12	2018-12-10 08:19:38	19.4166	0.809025	30	8	159312	8408	37	5	154516	42155	-7	4796
1544430013463	2018-12-10 08:20:13	19.4264	0.809435	23	4	159335	8412	33	0	154549	42155	-10	4786
1544430048804	2018-12-10 08:20:49	19.4363	0.809844	27	14	159362	8426	31	7	154580	42162	-4	4782
1.54443e+12	2018-12-10 08:21:24	19.4461	0.810253	34	11	159396	8437	40	3	154620	42165	-6	4776
1544441055764	2018-12-10 11:24:16	22.4937	0.937239	88	40	204694	43754	88	34	197816	62434	0	6878
1.54444e+12	2018-12-10 11:24:51	22.5036	0.93765	69	25	204763	43779	55	22	197871	62456	14	6892
1544441126536	2018-12-10 11:25:27	22.5134	0.938058	28	14	204791	43793	41	7	197912	62463	-13	6879
1.54444e+12	2018-12-10 11:26:02	22.5232	0.938468	39	5	204830	43798	35	3	197947	62466	4	6883
1544441197424	2018-12-10 11:26:37	22.5331	0.938879	27	11	204857	43809	33	12	197980	62478	-6	6877
1544441232731	2018-12-10 11:27:13	22.5429	0.939288	25	1	204882	43810	25	7	198005	62485	0	6877
1544441268187	2018-12-10 11:27:48	22.5527	0.939698	38	8	204920	43818	40	2	198045	62487	-2	6875
1544452735215	2018-12-10 14:38:55	25.738	1.07242	31	20	228852	54300	32	5	221346	2511	-1	7506
1.54445e+12	2018-12-10 14:39:31	25.7479	1.07283	46	5	228898	54305	36	13	221382	2524	10	7516
1.54445e+12	2018-12-10 14:40:06	25.7577	1.07324	46	4	228944	54309	36	8	221418	2532	10	7526
1.54445e+12	2018-12-10 14:40:41	25.7675	1.07365	44	11	228988	54320	42	2	221460	2534	2	7528
1544452876859	2018-12-10 14:41:17	25.7774	1.07406	42	12	229030	54332	46	5	221506	2539	-4	7524
1.54445e+12	2018-12-10 14:41:52	25.7872	1.07447	46	18	229076	54350	45	4	221551	2543	1	7525
1544452947643	2018-12-10 14:42:28	25.797	1.07488	33	17	229109	54367	49	7	221600	2550	-16	7509
1.54445e+12	2018-12-10 14:43:03	25.8069	1.07529	41	24	229150	54391	48	4	221648	2554	-7	7502
1544453018368	2018-12-10 14:43:38	25.8167	1.0757	55	17	229205	54408	61	10	221709	2564	-6	7496
1.54445e+12	2018-12-10 14:44:14	25.8265	1.07611	73	24	229278	54432	56	4	221765	2568	17	7513
1.54445e+12	2018-12-10 14:44:49	25.8364	1.07651	46	5	229324	54437	54	9	221819	2577	-8	7505
1.54445e+12	2018-12-10 14:45:25	25.8462	1.07692	64	40	229388	54477	71	15	221890	2592	-7	7498
1.54445e+12	2018-12-10 14:46:00	25.856	1.07733	71	35	229459	54512	52	12	221942	2604	19	7517
1.54445e+12	2018-12-10 14:46:35	25.8658	1.07774	78	24	229537	54536	76	17	222018	2621	2	7519
1.54445e+12	2018-12-10 14:47:11	25.8757	1.07815	57	16	229594	54552	64	29	222082	2650	-7	7512
1544453266096	2018-12-10 14:47:46	25.8855	1.07856	82	37	229676	54589	84	16	222166	2666	-2	7510
1544453301551	2018-12-10 14:48:22	25.8954	1.07897	64	35	229740	54624	79	11	222245	2677	-15	7495
1.54445e+12	2018-12-10 14:48:57	25.9052	1.07938	70	23	229810	54647	78	20	222323	2697	-8	7487
1544453372291	2018-12-10 14:49:32	25.915	1.07979	70	31	229880	54678	64	22	222387	2719	6	7493
1.54445e+12	2018-12-10 14:50:08	25.9248	1.0802	69	38	229949	54716	79	14	222466	2733	-10	7483
1.54445e+12	2018-12-10 14:50:43	25.9347	1.08061	86	28	230035	54744	83	10	222549	2743	3	7486
1544453478480	2018-12-10 14:51:18	25.9445	1.08102	86	27	230121	54771	85	20	222634	2763	1	7487
1.54445e+12	2018-12-10 14:51:55	25.9546	1.08144	81	16	230202	54787	96	18	222730	2781	-15	7472
1.54445e+12	2018-12-10 14:52:29	25.9642	1.08184	96	38	230298	54825	87	12	222817	2793	9	7481
1.54445e+12	2018-12-10 14:53:05	25.974	1.08225	100	35	230398	54860	94	29	222911	2822	6	7487
1.54445e+12	2018-12-10 14:53:40	25.9839	1.08266	81	27	230479	54887	107	30	223018	2852	-26	7461
1544453655439	2018-12-10 14:54:15	25.9937	1.08307	108	33	230587	54920	98	26	223116	2878	10	7471
1.54445e+12	2018-12-10 14:54:51	26.0035	1.08348	122	41	230709	54961	97	19	223213	2897	25	7496
1.54445e+12	2018-12-10 14:55:27	26.0134	1.08389	99	45	230808	55006	83	20	223296	2917	16	7512
1544453761580	2018-12-10 14:56:02	26.0231	1.0843	88	51	230896	55057	80	26	223376	2943	8	7520
1.54445e+12	2018-12-10 14:56:37	26.033	1.08471	88	29	230984	55086	73	15	223449	2958	15	7535
1544453832411	2018-12-10 14:57:12	26.0428	1.08512	100	26	231084	55112	90	25	223539	2983	10	7545
1544453867768	2018-12-10 14:57:48	26.0526	1.08553	99	35	231183	55147	99	28	223638	3011	0	7545
1544453903224	2018-12-10 14:58:23	26.0625	1.08594	82	41	231265	55188	90	19	223728	3030	-8	7537
1.54445e+12	2018-12-10 14:58:59	26.0723	1.08635	97	27	231362	55215	76	15	223804	3045	21	7558
1544453974011	2018-12-10 14:59:34	26.0821	1.08676	81	41	231443	55256	82	8	223886	3053	-1	7557
1.54445e+12	2018-12-10 15:00:09	26.092	1.08717	76	33	231519	55289	82	21	223968	3074	-6	7551
1.54445e+12	2018-12-10 15:00:45	26.1018	1.08757	95	36	231614	55325	84	6	224052	3080	11	7562
1544454080144	2018-12-10 15:01:20	26.1116	1.08798	69	31	231683	55356	93	23	224145	3103	-24	7538
1.54445e+12	2018-12-10 15:01:56	26.1215	1.08839	68	26	231751	55382	63	9	224208	3112	5	7543
1544454150932	2018-12-10 15:02:31	26.1313	1.0888	71	43	231822	55425	72	19	224280	3131	-1	7542
1544454186300	2018-12-10 15:03:06	26.1411	1.08921	74	32	231896	55457	59	9	224339	3140	15	7557
1544454221703	2018-12-10 15:03:42	26.1509	1.08962	75	41	231971	55498	58	11	224397	3151	17	7574
1544454257164	2018-12-10 15:04:17	26.1608	1.09003	58	11	232029	55509	53	19	224450	3170	5	7579
1.54445e+12	2018-12-10 15:04:52	26.1706	1.09044	58	28	232087	55537	63	15	224513	3185	-5	7574
1.54445e+12	2018-12-10 15:05:28	26.1805	1.09086	63	29	232150	55566	62	6	224575	3191	1	7575
1.54445e+12	2018-12-10 15:06:03	26.1903	1.09126	38	6	232188	55572	35	6	224610	3197	3	7578
1.54445e+12	2018-12-10 15:06:39	26.2001	1.09167	49	19	232237	55591	43	14	224653	3211	6	7584
1544454434027	2018-12-10 15:07:14	26.2099	1.09208	49	13	232286	55604	41	4	224694	3215	8	7592
1544454469447	2018-12-10 15:07:49	26.2198	1.09249	36	11	232322	55615	41	6	224735	3221	-5	7587
1.54445e+12	2018-12-10 15:08:25	26.2296	1.0929	38	12	232360	55627	30	5	224765	3226	8	7595
1544454540276	2018-12-10 15:09:00	26.2394	1.09331	42	14	232402	55641	33	7	224798	3233	9	7604
1544454575639	2018-12-10 15:09:36	26.2493	1.09372	31	15	232433	55656	29	7	224827	3240	2	7606
1.54445e+12	2018-12-10 15:10:11	26.2591	1.09413	28	1	232461	55657	26	2	224853	3242	2	7608
1544454646408	2018-12-10 15:10:46	26.2689	1.09454	23	8	232484	55665	35	1	224888	3243	-12	7596
1544454681828	2018-12-10 15:11:22	26.2788	1.09495	28	11	232512	55676	37	7	224925	3250	-9	7587
1.54445e+12	2018-12-10 15:11:57	26.2886	1.09536	24	4	232536	55680	39	8	224964	3258	-15	7572
1.54445e+12	2018-12-10 15:12:33	26.2984	1.09577	35	13	232571	55693	28	2	224992	3260	7	7579
1.54445e+12	2018-12-10 15:13:08	26.3083	1.09618	44	16	232615	55709	17	0	225009	3260	27	7606
1544454823372	2018-12-10 15:13:43	26.3181	1.09659	26	4	232641	55713	32	6	225041	3266	-6	7600
1.54445e+12	2018-12-10 15:14:19	26.3279	1.097	32	12	232673	55725	23	3	225064	3269	9	7609
1544454894155	2018-12-10 15:14:54	26.3377	1.09741	23	9	232696	55734	28	9	225092	3278	-5	7604
1.54445e+12	2018-12-10 15:15:30	26.3476	1.09782	23	2	232719	55736	31	3	225123	3281	-8	7596
1.54445e+12	2018-12-10 15:16:05	26.3574	1.09823	26	3	232745	55739	24	9	225147	3290	2	7598
1544455000644	2018-12-10 15:16:41	26.3673	1.09864	25	15	232770	55754	25	2	225172	3292	0	7598
1.54446e+12	2018-12-10 15:17:16	26.3771	1.09904	28	10	232798	55764	21	11	225193	3303	7	7605
1544455071115	2018-12-10 15:17:51	26.3869	1.09945	34	6	232832	55770	27	11	225220	3314	7	7612
1544455106580	2018-12-10 15:18:27	26.3967	1.09986	27	17	232859	55787	27	4	225247	3318	0	7612
1.54446e+12	2018-12-10 15:19:02	26.4067	1.10028	20	7	232879	55794	26	10	225273	3328	-6	7606
1.54446e+12	2018-12-10 15:19:37	26.4164	1.10068	21	9	232900	55803	28	5	225301	3333	-7	7599
1544455212668	2018-12-10 15:20:13	26.4262	1.10109	26	6	232926	55809	35	4	225336	3337	-9	7590
1544455248136	2018-12-10 15:20:48	26.4361	1.1015	20	0	232946	55809	37	8	225373	3345	-17	7573
1.54446e+12	2018-12-10 15:21:23	26.4459	1.10191	20	1	232966	55810	36	2	225409	3347	-16	7557
1544455318900	2018-12-10 15:21:59	26.4557	1.10232	37	16	233003	55826	21	1	225430	3348	16	7573
1544455354236	2018-12-10 15:22:34	26.4655	1.10273	27	21	233030	55847	22	4	225452	3352	5	7578
1.54446e+12	2018-12-10 15:23:10	26.4754	1.10314	27	16	233057	55863	28	3	225480	3355	-1	7577
1544455425095	2018-12-10 15:23:45	26.4852	1.10355	33	6	233090	55869	28	9	225508	3364	5	7582
1.54446e+12	2018-12-10 15:24:20	26.495	1.10396	35	8	233125	55877	38	6	225546	3370	-3	7579
1.54446e+12	2018-12-10 15:25:31	26.5147	1.10478	34	4	233204	55888	26	6	225617	3386	8	7587
1544455566663	2018-12-10 15:26:07	26.5245	1.10519	36	14	233240	55902	34	12	225651	3398	2	7589
1.54446e+12	2018-12-10 15:26:42	26.5344	1.1056	36	19	233276	55921	42	16	225693	3414	-6	7583
1544464450108	2018-12-10 17:54:10	28.9922	1.20801	142	58	251036	62695	129	24	243539	7230	13	7497
1.54446e+12	2018-12-10 17:54:45	29.002	1.20842	133	64	251169	62759	127	30	243666	7260	6	7503
1.54446e+12	2018-12-10 17:55:21	29.0118	1.20883	129	67	251298	62826	120	32	243786	7292	9	7512
1.54446e+12	2018-12-10 17:55:56	29.0217	1.20924	119	42	251417	62868	146	31	243932	7323	-27	7485
1.54446e+12	2018-12-10 17:56:32	29.0315	1.20965	127	42	251544	62910	120	18	244052	7341	7	7492
1.54446e+12	2018-12-10 17:57:07	29.0413	1.21005	133	60	251677	62970	136	28	244188	7369	-3	7489
1.54446e+12	2018-12-10 17:57:42	29.0512	1.21047	133	45	251810	63015	135	28	244323	7397	-2	7487
1544464697851	2018-12-10 17:58:18	29.061	1.21087	142	22	251952	63037	147	36	244470	7433	-5	7482
1544464733220	2018-12-10 17:58:53	29.0708	1.21128	139	65	252091	63102	110	22	244580	7455	29	7511
1.54446e+12	2018-12-10 17:59:29	29.0806	1.21169	130	40	252221	63142	124	32	244704	7487	6	7517
1544464803988	2018-12-10 18:00:04	29.0905	1.2121	137	66	252358	63208	134	33	244838	7520	3	7520
1544464839400	2018-12-10 18:00:39	29.1003	1.21251	122	50	252480	63258	127	36	244965	7556	-5	7515
1544464875016	2018-12-10 18:01:15	29.1102	1.21293	117	48	252597	63306	132	35	245097	7591	-15	7500
1544464910228	2018-12-10 18:01:50	29.12	1.21333	121	42	252718	63348	118	45	245215	7636	3	7503
1544464945592	2018-12-10 18:02:26	29.1298	1.21374	115	43	252833	63391	122	23	245337	7659	-7	7496
1544464980952	2018-12-10 18:03:01	29.1396	1.21415	111	30	252944	63421	113	24	245450	7683	-2	7494
1544465016375	2018-12-10 18:03:36	29.1495	1.21456	98	22	253042	63443	93	20	245543	7703	5	7499
1.54447e+12	2018-12-10 18:04:12	29.1593	1.21497	98	45	253140	63488	95	17	245638	7720	3	7502
1544465087164	2018-12-10 18:04:47	29.1691	1.21538	107	37	253247	63525	92	12	245730	7732	15	7517
1544465122531	2018-12-10 18:05:23	29.179	1.21579	101	47	253348	63572	104	28	245834	7760	-3	7514
1.54447e+12	2018-12-10 18:05:58	29.1888	1.2162	75	20	253423	63592	92	18	245926	7778	-17	7497
1.54447e+12	2018-12-10 18:06:33	29.1986	1.21661	96	40	253519	63632	65	15	245991	7793	31	7528
1544465228715	2018-12-10 18:07:09	29.2085	1.21702	79	19	253598	63651	64	20	246055	7813	15	7543
1.54447e+12	2018-12-10 18:07:44	29.2183	1.21743	59	30	253657	63681	76	6	246131	7819	-17	7526
1544465299499	2018-12-10 18:08:19	29.2281	1.21784	70	19	253727	63700	72	9	246203	7828	-2	7524
1544465334907	2018-12-10 18:08:55	29.238	1.21825	77	14	253804	63714	63	16	246266	7844	14	7538
1544465370276	2018-12-10 18:09:30	29.2478	1.21866	65	22	253869	63736	68	20	246334	7864	-3	7535
1.54447e+12	2018-12-10 18:10:06	29.2576	1.21907	68	41	253937	63777	52	11	246386	7875	16	7551
1.54447e+12	2018-12-10 18:10:41	29.2674	1.21948	49	12	253986	63789	61	9	246447	7884	-12	7539
1.54447e+12	2018-12-10 18:11:17	29.2775	1.2199	50	8	254036	63797	40	6	246487	7890	10	7549
1.54447e+12	2018-12-10 18:11:52	29.2871	1.2203	45	8	254081	63805	46	13	246533	7903	-1	7548
1544465547287	2018-12-10 18:12:27	29.2969	1.22071	46	22	254127	63827	48	3	246581	7906	-2	7546
1544465582651	2018-12-10 18:13:03	29.3068	1.22112	53	28	254180	63855	31	5	246612	7911	22	7568
1.54447e+12	2018-12-10 18:13:38	29.3166	1.22152	42	10	254222	63865	33	9	246645	7920	9	7577
1544465653420	2018-12-10 18:14:13	29.3264	1.22193	45	20	254267	63885	38	6	246683	7926	7	7584
1.54447e+12	2018-12-10 18:14:49	29.3363	1.22234	37	2	254304	63887	26	1	246709	7927	11	7595
1.54447e+12	2018-12-10 18:15:24	29.3461	1.22275	44	6	254348	63893	27	2	246736	7929	17	7612
1.54447e+12	2018-12-10 18:16:00	29.3559	1.22316	37	7	254385	63900	31	5	246767	7934	6	7618
1544465795027	2018-12-10 18:16:35	29.3658	1.22357	31	14	254416	63914	32	8	246799	7942	-1	7617
1544465830335	2018-12-10 18:17:10	29.3756	1.22398	43	9	254459	63923	26	2	246825	7944	17	7634
1544465865747	2018-12-10 18:17:46	29.3854	1.22439	31	9	254490	63932	30	3	246855	7947	1	7635
1544465901171	2018-12-10 18:18:21	29.3952	1.2248	25	7	254515	63939	35	3	246890	7950	-10	7625
1.54447e+12	2018-12-10 18:18:57	29.4051	1.22521	25	14	254540	63953	27	6	246917	7956	-2	7623
1.54447e+12	2018-12-10 18:19:32	29.4149	1.22562	27	4	254567	63957	24	3	246941	7959	3	7626
1544466007308	2018-12-10 18:20:07	29.4247	1.22603	33	19	254600	63976	31	0	246972	7959	2	7628
1544466042771	2018-12-10 18:20:43	29.4346	1.22644	31	12	254631	63988	38	3	247010	7962	-7	7621
1.54447e+12	2018-12-10 18:21:18	29.4444	1.22685	33	9	254664	63997	21	6	247031	7968	12	7633
1.54447e+12	2018-12-10 18:21:53	29.4542	1.22726	32	6	254696	64003	31	4	247062	7972	1	7634
1544466148912	2018-12-10 18:22:29	29.4641	1.22767	33	15	254729	64018	26	7	247088	7979	7	7641
1.54447e+12	2018-12-10 18:23:04	29.4739	1.22808	27	1	254756	64019	34	0	247122	7979	-7	7634
1.54447e+12	2018-12-10 18:23:40	29.4837	1.22849	28	1	254784	64020	24	4	247146	7983	4	7638
1544466255056	2018-12-10 18:24:15	29.4935	1.2289	34	4	254818	64024	25	5	247171	7988	9	7647
1544466291071	2018-12-10 18:24:51	29.5036	1.22931	28	3	254846	64027	25	4	247196	7992	3	7650
1544466325835	2018-12-10 18:25:26	29.5132	1.22972	29	11	254875	64038	32	6	247228	7998	-3	7647
1544466361252	2018-12-10 18:26:01	29.523	1.23013	27	7	254902	64045	25	2	247253	8000	2	7649
1544466396651	2018-12-10 18:26:37	29.5329	1.23054	26	7	254928	64052	40	8	247293	8008	-14	7635
1544466432012	2018-12-10 18:27:12	29.5427	1.23095	39	16	254967	64068	36	9	247329	8017	3	7638
1.54447e+12	2018-12-10 18:27:47	29.5526	1.23136	26	23	254993	64091	41	4	247370	8021	-15	7623
1.54447e+12	2018-12-10 18:28:24	29.5628	1.23178	32	9	255025	64100	32	5	247402	8026	0	7623
1544466538203	2018-12-10 18:28:58	29.5722	1.23217	30	14	255055	64114	39	7	247441	8033	-9	7614
1.54447e+12	2018-12-10 18:29:34	29.582	1.23258	41	15	255096	64129	27	4	247468	8037	14	7628
1.54447e+12	2018-12-10 18:30:09	29.5919	1.23299	43	16	255139	64145	50	12	247518	8049	-7	7621
1544466644388	2018-12-10 18:30:44	29.6017	1.2334	45	15	255184	64160	42	5	247560	8054	3	7624
1.54447e+12	2018-12-10 18:31:20	29.6115	1.23381	44	25	255228	64185	41	11	247601	8065	3	7627
1.54447e+12	2018-12-10 18:31:55	29.6214	1.23422	50	11	255278	64196	36	4	247637	8069	14	7641
1544466750571	2018-12-10 18:32:31	29.6312	1.23463	61	8	255339	64204	61	21	247698	8090	0	7641
1.54447e+12	2018-12-10 18:33:06	29.641	1.23504	41	21	255380	64225	62	9	247760	8099	-21	7620
1544466821343	2018-12-10 18:33:41	29.6508	1.23545	56	15	255436	64240	64	10	247824	8109	-8	7612
1544466856803	2018-12-10 18:34:17	29.6607	1.23586	72	18	255508	64258	54	5	247878	8114	18	7630
1.54447e+12	2018-12-10 18:34:52	29.6705	1.23627	68	32	255576	64290	63	17	247941	8131	5	7635
1.54447e+12	2018-12-10 18:35:28	29.6804	1.23668	74	18	255650	64308	92	15	248033	8146	-18	7617
1544466962904	2018-12-10 18:36:03	29.6902	1.23709	76	44	255726	64352	76	12	248109	8158	0	7617
1544466998315	2018-12-10 18:36:38	29.7	1.2375	76	34	255802	64386	95	22	248204	8180	-19	7598
1.54447e+12	2018-12-10 18:37:14	29.7098	1.23791	101	30	255903	64416	81	28	248285	8208	20	7618
1.54447e+12	2018-12-10 18:37:49	29.7197	1.23832	88	39	255991	64455	115	39	248400	8247	-27	7591
1544467104948	2018-12-10 18:38:25	29.7296	1.23873	116	38	256107	64493	116	38	248516	8285	0	7591
1.54447e+12	2018-12-10 18:39:00	29.7393	1.23914	113	30	256220	64523	123	40	248639	8325	-10	7581
1544467175280	2018-12-10 18:39:35	29.7492	1.23955	99	37	256319	64560	127	35	248766	8360	-28	7553
1544467210687	2018-12-10 18:40:11	29.759	1.23996	121	47	256440	64607	136	17	248902	8377	-15	7538
1.54447e+12	2018-12-10 18:40:46	29.7688	1.24037	122	29	256562	64636	127	20	249029	8397	-5	7533
1544467281452	2018-12-10 18:41:21	29.7787	1.24078	112	62	256674	64698	128	30	249157	8427	-16	7517
1544467316827	2018-12-10 18:41:57	29.7885	1.24119	147	52	256821	64750	137	20	249294	8447	10	7527
1.54447e+12	2018-12-10 18:42:32	29.7983	1.2416	139	50	256960	64800	146	35	249440	8482	-7	7520
1544467387596	2018-12-10 18:43:08	29.8081	1.24201	149	65	257109	64865	159	38	249599	8520	-10	7510
1544467423008	2018-12-10 18:43:43	29.818	1.24242	122	35	257231	64900	154	49	249753	8569	-32	7478
1.54447e+12	2018-12-10 18:44:18	29.8278	1.24283	127	56	257358	64956	139	45	249892	8614	-12	7466
1544467493827	2018-12-10 18:44:54	29.8377	1.24324	157	43	257515	64999	149	23	250041	8637	8	7474
1.54447e+12	2018-12-10 18:45:29	29.8475	1.24364	160	66	257675	65065	137	36	250178	8673	23	7497
1544467564576	2018-12-10 18:46:05	29.8573	1.24405	144	49	257819	65114	150	25	250328	8698	-6	7491
1.54447e+12	2018-12-10 18:46:40	29.8671	1.24446	151	76	257970	65190	152	41	250480	8739	-1	7490
1544467635636	2018-12-10 18:47:16	29.877	1.24488	147	63	258117	65253	164	37	250644	8776	-17	7473
1.54447e+12	2018-12-10 18:47:51	29.8868	1.24528	123	33	258240	65286	148	26	250792	8802	-25	7448
1544467706207	2018-12-10 18:48:26	29.8966	1.24569	117	39	258357	65325	126	24	250918	8826	-9	7439
1.54447e+12	2018-12-10 18:49:02	29.9065	1.2461	144	46	258501	65371	132	24	251050	8850	12	7451
1.54447e+12	2018-12-10 18:49:37	29.9163	1.24651	136	43	258637	65414	158	36	251208	8886	-22	7429
1544467812307	2018-12-10 18:50:12	29.9261	1.24692	133	39	258770	65453	157	35	251365	8921	-24	7405
1.54447e+12	2018-12-10 18:50:48	29.936	1.24733	153	68	258923	65521	138	39	251503	8960	15	7420
1544467883128	2018-12-10 18:51:23	29.9458	1.24774	153	44	259076	29	146	35	251649	8995	7	7427
1.54447e+12	2018-12-10 18:51:59	29.9556	1.24815	131	62	259207	91	132	28	251781	9023	-1	7426
1.54447e+12	2018-12-10 18:52:34	29.9655	1.24856	130	58	259337	149	138	33	251919	9056	-8	7418
1.54447e+12	2018-12-10 18:53:09	29.9753	1.24897	130	46	259467	195	128	24	252047	9080	2	7420
1.54447e+12	2018-12-10 18:53:45	29.9851	1.24938	120	56	259587	251	105	15	252152	9095	15	7435
1.54447e+12	2018-12-10 18:54:20	29.9949	1.24979	114	54	259701	305	129	27	252281	9122	-15	7420
1544468095455	2018-12-10 18:54:55	30.0048	1.2502	110	52	259811	357	120	13	252401	9135	-10	7410
1.54447e+12	2018-12-10 18:55:31	30.0146	1.25061	106	40	259917	397	95	17	252496	9152	11	7421
1.54447e+12	2018-12-10 18:56:06	30.0244	1.25102	93	38	260010	435	90	17	252586	9169	3	7424
1544468201652	2018-12-10 18:56:42	30.0343	1.25143	97	36	260107	471	92	20	252678	9189	5	7429
1.54447e+12	2018-12-10 18:57:17	30.0441	1.25184	84	37	260191	508	85	24	252763	9213	-1	7428
1544468272472	2018-12-10 18:57:52	30.0539	1.25225	76	16	260267	524	80	14	252843	9227	-4	7424
1.54447e+12	2018-12-10 18:58:28	30.0638	1.25266	63	31	260330	555	56	11	252899	9238	7	7431
1.54447e+12	2018-12-10 18:59:03	30.0736	1.25307	60	12	260390	567	61	6	252960	9244	-1	7430
1.54447e+12	2018-12-10 18:59:39	30.0834	1.25348	56	22	260446	589	39	14	252999	9258	17	7447
1.54447e+12	2018-12-10 19:00:14	30.0932	1.25389	51	20	260497	609	63	17	253062	9275	-12	7435
1.54447e+12	2018-12-10 19:00:49	30.1031	1.2543	51	18	260548	627	44	7	253106	9282	7	7442
1.54447e+12	2018-12-10 19:01:25	30.1129	1.25471	45	5	260593	632	34	5	253140	9287	11	7453
1544468520212	2018-12-10 19:02:00	30.1228	1.25511	33	19	260626	651	35	9	253175	9296	-2	7451
1.54447e+12	2018-12-10 19:02:36	30.1326	1.25552	27	0	260653	651	33	2	253208	9298	-6	7445
1.54447e+12	2018-12-10 19:03:11	30.1424	1.25593	36	9	260689	660	45	11	253253	9309	-9	7436
1.54447e+12	2018-12-10 19:03:46	30.1522	1.25634	31	16	260720	676	38	2	253291	9311	-7	7429
1.54447e+12	2018-12-10 19:04:22	30.1621	1.25675	35	13	260755	689	43	7	253334	9318	-8	7421
1.54447e+12	2018-12-10 19:04:57	30.1719	1.25716	26	9	260781	698	31	2	253365	9320	-5	7416
1544468732511	2018-12-10 19:05:33	30.1817	1.25757	29	7	260810	705	35	4	253400	9324	-6	7410
1.54447e+12	2018-12-10 19:06:08	30.1916	1.25798	18	1	260828	706	19	2	253419	9326	-1	7409
1.54447e+12	2018-12-10 19:06:43	30.2014	1.25839	38	7	260866	713	23	5	253442	9331	15	7424
1544468838743	2018-12-10 19:07:19	30.2112	1.2588	23	0	260889	713	26	11	253468	9342	-3	7421
1544468874107	2018-12-10 19:07:54	30.2211	1.25921	23	5	260912	718	22	6	253490	9348	1	7422
1.54447e+12	2018-12-10 19:08:29	30.2309	1.25962	35	6	260947	724	25	9	253515	9357	10	7432
1544468944939	2018-12-10 19:09:05	30.2407	1.26003	28	10	260975	734	27	4	253542	9361	1	7433
1544468980251	2018-12-10 19:09:40	30.2505	1.26044	23	5	260998	739	34	9	253576	9370	-11	7422
1544469015712	2018-12-10 19:10:16	30.2604	1.26085	30	9	261028	748	25	1	253601	9371	5	7427
1.54447e+12	2018-12-10 19:10:51	30.2702	1.26126	28	2	261056	750	29	3	253630	9374	-1	7426
1544469086439	2018-12-10 19:11:26	30.28	1.26167	29	14	261085	764	28	7	253658	9381	1	7427
1544469121895	2018-12-10 19:12:02	30.2899	1.26208	34	8	261119	772	30	7	253688	9388	4	7431
1544469157215	2018-12-10 19:12:37	30.2997	1.26249	32	7	261151	779	35	5	253723	9393	-3	7428
1.54447e+12	2018-12-10 19:13:13	30.3096	1.2629	30	14	261181	793	34	2	253757	9395	-4	7424
1544469228084	2018-12-10 19:13:48	30.3194	1.26331	24	8	261205	801	26	5	253783	9400	-2	7422
1544469263404	2018-12-10 19:14:23	30.3292	1.26372	27	4	261232	805	28	5	253811	9405	-1	7421
1.54447e+12	2018-12-10 19:14:59	30.339	1.26413	22	5	261254	810	24	5	253835	9410	-2	7419
1544469334528	2018-12-10 19:15:35	30.349	1.26454	23	6	261277	816	25	12	253860	9422	-2	7417
1544469369596	2018-12-10 19:16:10	30.3587	1.26495	25	13	261302	829	24	5	253884	9427	1	7418
1544469404956	2018-12-10 19:16:45	30.3685	1.26535	25	9	261327	838	28	13	253912	9440	-3	7415
1544469440371	2018-12-10 19:17:20	30.3784	1.26576	41	33	261368	871	37	7	253949	9447	4	7419
1544469475780	2018-12-10 19:17:56	30.3882	1.26617	36	3	261404	874	42	8	253991	9455	-6	7413
1.54447e+12	2018-12-10 19:18:31	30.398	1.26658	28	5	261432	879	49	2	254040	9457	-21	7392
1.54447e+12	2018-12-10 19:19:07	30.4079	1.26699	40	15	261472	894	37	8	254077	9465	3	7395
1.54447e+12	2018-12-10 19:19:42	30.4177	1.2674	52	17	261524	911	56	6	254133	9471	-4	7391
1.54447e+12	2018-12-10 19:20:17	30.4275	1.26781	46	21	261570	932	50	5	254183	9476	-4	7387
1544469652755	2018-12-10 19:20:53	30.4374	1.26822	53	19	261623	951	66	14	254249	9490	-13	7374
1.54447e+12	2018-12-10 19:21:28	30.4472	1.26863	53	12	261676	963	62	10	254311	9500	-9	7365
1.54447e+12	2018-12-10 19:22:04	30.457	1.26904	63	33	261739	996	66	17	254377	9517	-3	7362
1544469758892	2018-12-10 19:22:39	30.4668	1.26945	81	14	261820	1010	54	12	254431	9529	27	7389
1544469794300	2018-12-10 19:23:14	30.4767	1.26986	84	39	261904	1049	81	17	254512	9546	3	7392
1.54447e+12	2018-12-10 19:23:50	30.4865	1.27027	101	24	262005	1073	73	11	254585	9557	28	7420
1.54447e+12	2018-12-10 19:24:25	30.4963	1.27068	96	32	262101	1105	94	15	254679	9572	2	7422
1.54447e+12	2018-12-10 19:25:01	30.5062	1.27109	89	21	262190	1126	102	29	254781	9601	-13	7409
1544469935895	2018-12-10 19:25:36	30.516	1.2715	91	35	262281	1161	94	13	254875	9614	-3	7406
1.54447e+12	2018-12-10 19:26:11	30.5258	1.27191	112	61	262393	1222	119	21	254994	9635	-7	7399
1544470006635	2018-12-10 19:26:47	30.5357	1.27232	129	52	262522	1274	156	37	255150	9672	-27	7372
1.54447e+12	2018-12-10 19:27:22	30.5455	1.27273	121	36	262643	1310	112	23	255262	9695	9	7381
1544470077416	2018-12-10 19:27:57	30.5553	1.27314	148	58	262791	1368	126	29	255388	9724	22	7403
1.54447e+12	2018-12-10 19:28:33	30.5652	1.27355	96	44	262887	1412	142	19	255530	9743	-46	7357
1544470148387	2018-12-10 19:29:08	30.575	1.27396	123	71	263010	1483	134	36	255664	9779	-11	7346
1.54447e+12	2018-12-10 19:29:44	30.5848	1.27437	138	43	263148	1526	139	38	255803	9817	-1	7345
1.54447e+12	2018-12-10 19:32:41	30.634	1.27642	151	81	263858	1848	121	46	256465	10013	30	7393
1544470395940	2018-12-10 19:33:16	30.6438	1.27682	132	55	263990	1903	131	24	256596	10037	1	7394
1544470431347	2018-12-10 19:33:51	30.6536	1.27723	127	41	264117	1944	142	23	256738	10060	-15	7379
1.54447e+12	2018-12-10 19:34:27	30.6635	1.27764	149	42	264266	1986	144	32	256882	10092	5	7384
1.54447e+12	2018-12-10 19:35:02	30.6733	1.27805	121	34	264387	2020	136	40	257018	10132	-15	7369
1.54447e+12	2018-12-10 19:35:38	30.6831	1.27846	144	45	264531	2065	135	30	257153	10162	9	7378
1.54447e+12	2018-12-10 19:36:13	30.693	1.27887	113	38	264644	2103	129	20	257282	10182	-16	7362
1.54447e+12	2018-12-10 19:36:48	30.7028	1.27928	140	55	264784	2158	126	31	257408	10213	14	7376
1.54447e+12	2018-12-10 19:37:24	30.7126	1.27969	114	50	264898	2208	105	26	257513	10239	9	7385
1544470679212	2018-12-10 19:37:59	30.7225	1.2801	105	52	265003	2260	126	19	257639	10258	-21	7364
1544470714516	2018-12-10 19:38:35	30.7323	1.28051	116	38	265119	2298	116	15	257755	10273	0	7364
1544470749867	2018-12-10 19:39:10	30.7421	1.28092	112	63	265231	2361	87	20	257842	10293	25	7389
1544470785295	2018-12-10 19:39:45	30.7519	1.28133	79	13	265310	2374	107	17	257949	10310	-28	7361
1544470820656	2018-12-10 19:40:21	30.7618	1.28174	81	22	265391	2396	88	11	258037	10321	-7	7354
1544470856060	2018-12-10 19:40:56	30.7716	1.28215	71	22	265462	2418	85	20	258122	10341	-14	7340
1.54447e+12	2018-12-10 19:41:32	30.7815	1.28256	59	42	265521	2460	62	19	258184	10360	-3	7337
1544470926840	2018-12-10 19:42:07	30.7913	1.28297	57	27	265578	2487	83	14	258267	10374	-26	7311
1.54447e+12	2018-12-10 19:42:42	30.8011	1.28338	62	15	265640	2502	63	12	258330	10386	-1	7310
1.54447e+12	2018-12-10 19:43:18	30.8109	1.28379	50	21	265690	2523	64	15	258394	10401	-14	7296
1544471033031	2018-12-10 19:43:53	30.8208	1.2842	44	15	265734	2538	44	11	258438	10412	0	7296
1.54447e+12	2018-12-10 19:44:28	30.8306	1.28461	48	23	265782	2561	45	6	258483	10418	3	7299
1.54447e+12	2018-12-10 19:45:04	30.8404	1.28502	42	15	265824	2576	40	5	258523	10423	2	7301
1.54447e+12	2018-12-10 19:45:39	30.8503	1.28543	40	16	265864	2592	39	15	258562	10438	1	7302
1.54447e+12	2018-12-10 19:46:15	30.8601	1.28584	32	10	265896	2602	43	4	258605	10442	-11	7291
1544471209999	2018-12-10 19:46:50	30.8699	1.28625	30	12	265926	2614	39	5	258644	10447	-9	7282
1.54447e+12	2018-12-10 19:47:25	30.8797	1.28666	38	32	265964	2646	43	12	258687	10459	-5	7277
1544471280776	2018-12-10 19:48:01	30.8896	1.28707	33	9	265997	2655	23	1	258710	10460	10	7287
1544471316144	2018-12-10 19:48:36	30.8994	1.28748	41	14	266038	2669	40	6	258750	10466	1	7288
1.54447e+12	2018-12-10 19:49:12	30.9093	1.28789	29	11	266067	2680	26	8	258776	10474	3	7291
1544471387076	2018-12-10 19:49:47	30.9191	1.2883	38	27	266105	2707	33	10	258809	10484	5	7296
1544471422335	2018-12-10 19:50:22	30.9289	1.2887	33	14	266138	2721	37	9	258846	10493	-4	7292
1.54447e+12	2018-12-10 19:50:58	30.9387	1.28911	30	10	266168	2731	29	4	258875	10497	1	7293
1544471493112	2018-12-10 19:51:33	30.9486	1.28952	33	10	266201	2741	34	8	258909	10505	-1	7292
1.54447e+12	2018-12-10 19:52:09	30.9584	1.28993	39	19	266240	2760	18	5	258927	10510	21	7313
1544471563884	2018-12-10 19:52:44	30.9682	1.29034	24	4	266264	2764	24	4	258951	10514	0	7313
1.54447e+12	2018-12-10 19:53:19	30.9781	1.29075	36	12	266300	2776	41	11	258992	10525	-5	7308
1544471634668	2018-12-10 19:53:55	30.9879	1.29116	27	0	266327	2776	29	6	259021	10531	-2	7306
1.54447e+12	2018-12-10 19:54:30	30.9977	1.29157	24	4	266351	2780	32	6	259053	10537	-8	7298
1544471705491	2018-12-10 19:55:05	31.0076	1.29198	30	8	266381	2788	24	8	259077	10545	6	7304
1.54447e+12	2018-12-10 19:55:41	31.0174	1.29239	30	12	266411	2800	36	6	259113	10551	-6	7298
1544471776316	2018-12-10 19:56:16	31.0272	1.2928	35	15	266446	2815	31	6	259144	10557	4	7302
1.54447e+12	2018-12-10 19:56:52	31.037	1.29321	42	11	266488	2826	35	8	259179	10565	7	7309
1.54447e+12	2018-12-10 19:57:27	31.0469	1.29362	35	8	266523	2834	23	5	259202	10570	12	7321
1544471882452	2018-12-10 19:58:02	31.0567	1.29403	38	20	266561	2854	28	6	259230	10576	10	7331
1.54447e+12	2018-12-10 19:58:38	31.0665	1.29444	34	17	266595	2871	32	4	259262	10580	2	7333
1.54447e+12	2018-12-10 19:59:13	31.0764	1.29485	34	8	266629	2879	20	7	259282	10587	14	7347
1.54447e+12	2018-12-10 19:59:49	31.0862	1.29526	32	7	266661	2886	30	6	259312	10593	2	7349
1.54447e+12	2018-12-10 20:00:24	31.096	1.29567	29	9	266690	2895	36	6	259348	10599	-7	7342
1544472059415	2018-12-10 20:00:59	31.1059	1.29608	42	4	266732	2899	37	3	259385	10602	5	7347
1.54447e+12	2018-12-10 20:01:35	31.1157	1.29649	34	11	266766	2910	37	2	259422	10604	-3	7344
1544472130191	2018-12-10 20:02:10	31.1255	1.2969	47	26	266813	2936	29	11	259451	10615	18	7362
1544472165555	2018-12-10 20:02:46	31.1354	1.29731	39	11	266852	2947	44	3	259495	10618	-5	7357
1.54447e+12	2018-12-10 20:03:21	31.1452	1.29772	49	12	266901	2959	42	11	259537	10629	7	7364
1544472236424	2018-12-10 20:03:56	31.155	1.29813	56	19	266957	2978	51	19	259588	10648	5	7369
1.54447e+12	2018-12-10 20:04:32	31.1649	1.29854	41	10	266998	2988	37	14	259625	10662	4	7373
1544472307200	2018-12-10 20:05:07	31.1747	1.29895	51	31	267049	3019	48	5	259673	10667	3	7376
1544472342515	2018-12-10 20:05:43	31.1845	1.29935	58	13	267107	3032	53	15	259726	10682	5	7381
1544472377984	2018-12-10 20:06:18	31.1944	1.29977	86	17	267193	3049	55	4	259781	10686	31	7412
1544473050387	2018-12-10 20:17:30	31.3811	1.30755	134	51	269200	3816	137	42	261782	11121	-3	7418
1544473085752	2018-12-10 20:18:06	31.391	1.30796	151	64	269351	3880	142	32	261924	11153	9	7427
1544473121164	2018-12-10 20:18:41	31.4008	1.30837	133	42	269484	3922	142	33	262066	11186	-9	7418
1544473156575	2018-12-10 20:19:17	31.4106	1.30878	161	31	269645	3953	136	34	262202	11220	25	7443
1.54447e+12	2018-12-10 20:19:52	31.4206	1.30919	132	57	269777	4010	127	25	262329	11245	5	7448
1544473227407	2018-12-10 20:20:27	31.4303	1.3096	126	60	269903	4070	159	43	262488	11288	-33	7415
1.54447e+12	2018-12-10 20:21:03	31.4401	1.31	139	43	270042	4113	153	36	262641	11324	-14	7401
1544473298131	2018-12-10 20:21:38	31.45	1.31041	128	41	270170	4154	138	32	262779	11356	-10	7391
1.54447e+12	2018-12-10 20:22:14	31.4598	1.31083	154	52	270324	4206	150	37	262929	11393	4	7395
1.54447e+12	2018-12-10 20:23:24	31.4795	1.31164	140	80	270596	4315	137	21	263202	11447	3	7394
1544473439692	2018-12-10 20:24:00	31.4893	1.31205	131	55	270727	4370	117	32	263319	11479	14	7408
1.54447e+12	2018-12-10 20:24:35	31.4991	1.31246	136	45	270863	4415	151	27	263470	11506	-15	7393
1544473510459	2018-12-10 20:25:10	31.5089	1.31287	147	53	271010	4468	156	39	263626	11545	-9	7384
1.54447e+12	2018-12-10 20:25:46	31.5188	1.31328	137	67	271147	4535	140	50	263766	11595	-3	7381
1.54447e+12	2018-12-10 20:26:21	31.5286	1.31369	136	62	271283	4597	134	32	263900	11627	2	7383
1.54447e+12	2018-12-10 20:26:57	31.5384	1.3141	136	44	271419	4641	138	18	264038	11645	-2	7381
1544473652116	2018-12-10 20:27:32	31.5483	1.31451	134	27	271553	4668	142	47	264180	11692	-8	7373
1544473687472	2018-12-10 20:28:07	31.5581	1.31492	117	52	271670	4720	121	16	264301	11708	-4	7369
1.54447e+12	2018-12-10 20:28:43	31.5679	1.31533	114	50	271784	4770	109	21	264410	11729	5	7374
1544473758303	2018-12-10 20:29:18	31.5778	1.31574	97	32	271881	4802	111	20	264521	11749	-14	7360
1.54447e+12	2018-12-10 20:29:54	31.5876	1.31615	95	25	271976	4827	96	11	264617	11760	-1	7359
1.54447e+12	2018-12-10 20:30:29	31.5974	1.31656	95	37	272071	4864	91	14	264708	11774	4	7363
1544473864384	2018-12-10 20:31:04	31.6072	1.31697	76	32	272147	4896	79	28	264787	11802	-3	7360
1.54447e+12	2018-12-10 20:31:40	31.6171	1.31738	63	32	272210	4928	69	13	264856	11815	-6	7354
1544473935255	2018-12-10 20:32:15	31.6269	1.31779	67	29	272277	4957	63	13	264919	11828	4	7358
1544473970576	2018-12-10 20:32:51	31.6367	1.3182	73	22	272350	4979	57	5	264976	11833	16	7374
1544474006187	2018-12-10 20:33:26	31.6466	1.31861	40	14	272390	4993	54	8	265030	11841	-14	7360
1544474041348	2018-12-10 20:34:01	31.6564	1.31902	62	22	272452	5015	51	4	265081	11845	11	7371
1.54447e+12	2018-12-10 20:34:37	31.6662	1.31943	41	12	272493	5027	48	5	265129	11850	-7	7364
1.54447e+12	2018-12-10 20:35:12	31.6761	1.31984	42	15	272535	5042	43	13	265172	11863	-1	7363
1544474147520	2018-12-10 20:35:48	31.6859	1.32025	41	18	272576	5060	29	2	265201	11865	12	7375
1.54447e+12	2018-12-10 20:36:23	31.6957	1.32066	35	17	272611	5077	33	4	265234	11869	2	7377
1544474218307	2018-12-10 20:36:58	31.7056	1.32107	30	15	272641	5092	36	3	265270	11872	-6	7371
1.54447e+12	2018-12-10 20:37:34	31.7154	1.32147	32	12	272673	5104	30	7	265300	11879	2	7373
1544474324487	2018-12-10 20:38:44	31.7351	1.32229	21	1	272725	5123	24	3	265361	11891	-3	7364
1544474359947	2018-12-10 20:39:20	31.7449	1.3227	36	17	272761	5140	35	1	265396	11892	1	7365
1544474395264	2018-12-10 20:39:55	31.7547	1.32311	32	4	272793	5144	24	2	265420	11894	8	7373
1544474430695	2018-12-10 20:40:31	31.7646	1.32352	27	16	272820	5160	17	3	265437	11897	10	7383
1544474466056	2018-12-10 20:41:06	31.7744	1.32393	31	11	272851	5171	27	13	265464	11910	4	7387
1544474501471	2018-12-10 20:41:41	31.7842	1.32434	27	13	272878	5184	33	10	265497	11920	-6	7381
1.54447e+12	2018-12-10 20:42:17	31.7941	1.32475	25	5	272903	5189	21	4	265518	11924	4	7385
1.54447e+12	2018-12-10 20:42:52	31.8039	1.32516	30	12	272933	5201	31	2	265549	11926	-1	7384
1.54447e+12	2018-12-10 20:43:28	31.8137	1.32557	30	13	272963	5214	31	11	265580	11937	-1	7383
1.54447e+12	2018-12-10 20:44:03	31.8235	1.32598	17	5	272980	5219	28	2	265608	11939	-11	7372
1544474678436	2018-12-10 20:44:38	31.8334	1.32639	34	13	273014	5232	26	2	265634	11941	8	7380
1.54447e+12	2018-12-10 20:45:14	31.8432	1.3268	23	3	273037	5235	32	10	265666	11951	-9	7371
1544474749207	2018-12-10 20:45:49	31.853	1.32721	24	15	273061	5250	31	4	265697	11955	-7	7364
1.54447e+12	2018-12-10 20:46:25	31.8629	1.32762	26	17	273087	5267	25	1	265722	11956	1	7365
1.54447e+12	2018-12-10 20:47:00	31.8727	1.32803	32	28	273119	5295	25	1	265747	11957	7	7372
1544474855399	2018-12-10 20:47:35	31.8825	1.32844	35	12	273154	5307	41	16	265788	11973	-6	7366
1544474890767	2018-12-10 20:48:11	31.8924	1.32885	33	15	273187	5322	25	5	265813	11978	8	7374
1.54447e+12	2018-12-10 20:48:46	31.9022	1.32926	33	9	273220	5331	31	3	265844	11981	2	7376
1544474961583	2018-12-10 20:49:22	31.912	1.32967	30	7	273250	5338	20	4	265864	11985	10	7386
1.54447e+12	2018-12-10 20:49:57	31.9219	1.33008	30	6	273280	5344	27	11	265891	11996	3	7389
1.54448e+12	2018-12-10 20:50:32	31.9317	1.33049	28	14	273308	5358	31	1	265922	11997	-3	7386
1544475067728	2018-12-10 20:51:08	31.9415	1.3309	34	11	273342	5369	34	3	265956	12000	0	7386
1.54448e+12	2018-12-10 20:51:43	31.9514	1.33131	38	11	273380	5380	28	2	265984	12002	10	7396
1544475138656	2018-12-10 20:52:19	31.9612	1.33172	46	13	273426	5393	41	7	266025	12009	5	7401
1.54448e+12	2018-12-10 20:52:54	31.971	1.33213	44	22	273470	5415	32	2	266057	12011	12	7413
1.54448e+12	2018-12-10 20:53:29	31.9808	1.33254	48	19	273518	5434	32	6	266089	12017	16	7429
1.54448e+12	2018-12-10 20:54:05	31.9907	1.33295	50	18	273568	5452	46	15	266135	12032	4	7433
1.54448e+12	2018-12-10 20:54:40	32.0005	1.33335	51	16	273619	5468	50	11	266185	12043	1	7434
1.54448e+12	2018-12-10 20:55:15	32.0103	1.33376	62	29	273681	5497	63	8	266248	12051	-1	7433
1.54448e+12	2018-12-10 20:55:51	32.0202	1.33417	65	22	273746	5519	77	12	266325	12063	-12	7421
1.54448e+12	2018-12-10 20:56:26	32.03	1.33458	53	15	273799	5534	58	1	266383	12064	-5	7416
1544475422603	2018-12-10 20:57:03	32.0401	1.335	63	28	273862	5562	70	16	266453	12080	-7	7409
1.54448e+12	2018-12-10 20:57:37	32.0497	1.3354	81	13	273943	5575	76	22	266529	12102	5	7414
1.54448e+12	2018-12-10 20:58:13	32.0595	1.33581	99	51	274042	5626	72	18	266601	12120	27	7441
1544475527892	2018-12-10 20:58:48	32.0693	1.33622	98	50	274140	5676	105	16	266706	12136	-7	7434
1544475563211	2018-12-10 20:59:23	32.0791	1.33663	72	26	274212	5702	96	21	266802	12157	-24	7410
1.54448e+12	2018-12-10 20:59:59	32.089	1.33704	102	46	274314	5748	100	24	266902	12181	2	7412
1.54448e+12	2018-12-10 21:00:34	32.0988	1.33745	121	38	274435	5786	116	36	267018	12217	5	7417
1.54448e+12	2018-12-10 21:01:09	32.1086	1.33786	105	59	274540	5845	134	41	267152	12258	-29	7388
1.54448e+12	2018-12-10 21:01:45	32.1185	1.33827	145	51	274685	5896	126	40	267278	12298	19	7407
1544475775588	2018-12-10 21:02:56	32.1381	1.33909	132	75	274953	6023	130	36	267540	12379	2	7413
1.54448e+12	2018-12-10 21:03:31	32.148	1.3395	145	51	275098	6074	113	15	267653	12394	32	7445
1544475846368	2018-12-10 21:04:06	32.1578	1.33991	136	39	275234	6113	150	47	267803	12441	-14	7431
1.54448e+12	2018-12-10 21:04:42	32.1676	1.34032	146	45	275380	6158	141	28	267944	12469	5	7436
1.54448e+12	2018-12-10 21:05:17	32.1775	1.34073	150	59	275530	6217	157	48	268101	12517	-7	7429
1.54448e+12	2018-12-10 21:05:53	32.1873	1.34114	123	55	275653	6272	149	35	268250	12552	-26	7403
1544475987916	2018-12-10 21:06:28	32.1971	1.34155	135	73	275788	6345	138	39	268388	12591	-3	7400
1544476023327	2018-12-10 21:07:03	32.207	1.34196	136	79	275924	6424	135	40	268523	12631	1	7401
1.54448e+12	2018-12-10 21:07:39	32.2168	1.34237	142	45	276066	6469	146	27	268669	12658	-4	7397
1544476094164	2018-12-10 21:08:14	32.2266	1.34278	142	68	276208	6537	133	44	268802	12702	9	7406
1.54448e+12	2018-12-10 21:08:50	32.2365	1.34319	149	55	276357	6592	139	37	268941	12739	10	7416
1544476164880	2018-12-10 21:09:25	32.2463	1.34359	144	65	276501	6657	149	47	269090	12786	-5	7411
1.54448e+12	2018-12-10 21:10:00	32.2561	1.34401	122	48	276623	6705	129	27	269219	12813	-7	7404
1544476236108	2018-12-10 21:10:36	32.2661	1.34442	109	40	276732	6745	115	35	269334	12848	-6	7398
1544476271076	2018-12-10 21:11:11	32.2758	1.34482	137	58	276869	6803	131	28	269465	12876	6	7404
1544476306491	2018-12-10 21:11:46	32.2856	1.34523	130	56	276999	6859	114	32	269579	12908	16	7420
1.54448e+12	2018-12-10 21:12:22	32.2954	1.34564	98	34	277097	6893	115	25	269694	12933	-17	7403
1544476377260	2018-12-10 21:12:57	32.3053	1.34605	117	63	277214	6956	107	32	269801	12965	10	7413
1.54448e+12	2018-12-10 21:13:33	32.3151	1.34646	93	36	277307	6992	87	9	269888	12974	6	7419
1.54448e+12	2018-12-10 21:14:08	32.3249	1.34687	107	35	277414	7027	77	27	269965	13001	30	7449
1544476483403	2018-12-10 21:14:43	32.3348	1.34728	72	17	277486	7044	89	17	270054	13018	-17	7432
1544476519152	2018-12-10 21:15:19	32.3447	1.3477	61	6	277547	7050	68	16	270122	13034	-7	7425
1.54448e+12	2018-12-10 21:15:54	32.3544	1.3481	66	14	277613	7064	58	14	270180	13048	8	7433
1544476589676	2018-12-10 21:16:30	32.3643	1.34851	56	26	277669	7090	56	14	270236	13062	0	7433
1.54448e+12	2018-12-10 21:17:05	32.3741	1.34892	59	19	277728	7109	58	12	270294	13074	1	7434
1.54448e+12	2018-12-10 21:17:40	32.3839	1.34933	52	10	277780	7119	43	22	270337	13096	9	7443
1.54448e+12	2018-12-10 21:18:16	32.3937	1.34974	46	33	277826	7152	40	6	270377	13102	6	7449
1.54448e+12	2018-12-10 21:18:51	32.4036	1.35015	35	7	277861	7159	48	7	270425	13109	-13	7436
1.54448e+12	2018-12-10 21:19:27	32.4134	1.35056	31	19	277892	7178	31	5	270456	13114	0	7436
1.54448e+12	2018-12-10 21:20:02	32.4233	1.35097	47	18	277939	7196	41	11	270497	13125	6	7442
1.54448e+12	2018-12-10 21:20:37	32.4331	1.35138	32	13	277971	7209	27	1	270524	13126	5	7447
1544476872740	2018-12-10 21:21:13	32.4429	1.35179	32	4	278003	7213	29	3	270553	13129	3	7450
1.54448e+12	2018-12-10 21:21:48	32.4527	1.3522	26	2	278029	7215	38	10	270591	13139	-12	7438
1.54448e+12	2018-12-10 21:22:24	32.4626	1.35261	32	8	278061	7223	32	3	270623	13142	0	7438
1.54448e+12	2018-12-10 21:22:59	32.4724	1.35302	28	3	278089	7226	33	13	270656	13155	-5	7433
1544477014335	2018-12-10 21:23:34	32.4822	1.35343	37	11	278126	7237	26	2	270682	13157	11	7444
1.54448e+12	2018-12-10 21:24:10	32.4921	1.35384	21	21	278147	7258	31	11	270713	13168	-10	7434
1.54448e+12	2018-12-10 21:24:45	32.5019	1.35425	29	16	278176	7274	37	7	270750	13175	-8	7426
1.54448e+12	2018-12-10 21:25:20	32.5117	1.35465	37	15	278213	7289	28	4	270778	13179	9	7435
1.54448e+12	2018-12-10 21:25:56	32.5216	1.35506	35	9	278248	7298	25	5	270803	13184	10	7445
1.54448e+12	2018-12-10 21:26:31	32.5314	1.35547	32	6	278280	7304	29	7	270832	13191	3	7448
1.54448e+12	2018-12-10 21:27:07	32.5412	1.35588	31	13	278311	7317	36	2	270868	13193	-5	7443
1.54448e+12	2018-12-10 21:27:42	32.551	1.35629	41	15	278352	7332	30	6	270898	13199	11	7454
1544477297459	2018-12-10 21:28:17	32.5609	1.3567	33	14	278385	7346	26	3	270924	13202	7	7461
1.54448e+12	2018-12-10 21:28:53	32.5707	1.35711	40	22	278425	7368	33	3	270957	13205	7	7468
1.54448e+12	2018-12-10 21:29:28	32.5805	1.35752	27	20	278452	7388	32	3	270989	13208	-5	7463
1.54448e+12	2018-12-10 21:30:04	32.5904	1.35793	25	3	278477	7391	33	8	271022	13216	-8	7455
1544477439048	2018-12-10 21:30:39	32.6002	1.35834	35	17	278512	7408	27	3	271049	13219	8	7463
1.54448e+12	2018-12-10 21:31:14	32.61	1.35875	33	3	278545	7411	36	9	271085	13228	-3	7460
1544477509792	2018-12-10 21:31:50	32.6199	1.35916	34	10	278579	7421	33	9	271118	13237	1	7461
1.54448e+12	2018-12-10 21:32:25	32.6297	1.35957	31	12	278610	7433	48	4	271166	13241	-17	7444
1.54448e+12	2018-12-10 21:33:01	32.6395	1.35998	36	9	278646	7442	43	14	271209	13255	-7	7437
1.54448e+12	2018-12-10 21:33:36	32.6494	1.36039	41	14	278687	7456	29	5	271238	13260	12	7449
1544477651428	2018-12-10 21:34:11	32.6592	1.3608	35	19	278722	7475	41	7	271279	13267	-6	7443
1.54448e+12	2018-12-10 21:34:47	32.669	1.36121	35	8	278757	7483	37	8	271316	13275	-2	7441
1544477722167	2018-12-10 21:35:22	32.6789	1.36162	49	21	278806	7504	45	8	271361	13283	4	7445
1544477757523	2018-12-10 21:35:58	32.6887	1.36203	45	7	278851	7511	44	9	271405	13292	1	7446
1.54448e+12	2018-12-10 21:36:33	32.6985	1.36244	40	4	278891	7515	49	9	271454	13301	-9	7437
1.54448e+12	2018-12-10 21:37:08	32.7083	1.36285	44	16	278935	7531	43	5	271497	13306	1	7438
1544477863764	2018-12-10 21:37:44	32.7182	1.36326	38	7	278973	7538	44	12	271541	13318	-6	7432
1544477899128	2018-12-10 21:38:19	32.728	1.36367	48	20	279021	7558	52	9	271593	13327	-4	7428
1544477934543	2018-12-10 21:38:55	32.7378	1.36408	60	13	279081	7571	51	8	271644	13335	9	7437
1.54448e+12	2018-12-10 21:39:30	32.7477	1.36449	59	22	279140	7593	66	15	271710	13350	-7	7430
1544478005359	2018-12-10 21:40:05	32.7575	1.3649	49	19	279189	7612	64	20	271774	13370	-15	7415
1.54448e+12	2018-12-10 21:40:41	32.7673	1.36531	82	43	279271	7655	73	18	271847	13388	9	7424
1.54448e+12	2018-12-10 21:41:16	32.7772	1.36572	71	10	279342	7665	69	20	271916	13408	2	7426
1.54448e+12	2018-12-10 21:41:52	32.787	1.36613	65	33	279407	7698	90	20	272006	13428	-25	7401
1544478146920	2018-12-10 21:42:27	32.7968	1.36654	83	36	279490	7734	80	16	272086	13444	3	7404
1544478182232	2018-12-10 21:43:02	32.8067	1.36694	68	32	279558	7766	75	12	272161	13456	-7	7397
1544478253056	2018-12-10 21:44:13	32.8263	1.36776	101	39	279738	7836	93	29	272345	13517	8	7393
1544478288427	2018-12-10 21:44:48	32.8362	1.36817	103	40	279841	7876	105	35	272450	13552	-2	7391
1544478323884	2018-12-10 21:45:24	32.846	1.36858	91	13	279932	7889	88	25	272538	13577	3	7394
1544478359195	2018-12-10 21:45:59	32.8558	1.36899	108	23	280040	7912	107	35	272645	13612	1	7395
1.54448e+12	2018-12-10 21:46:35	32.8657	1.3694	120	32	280160	7944	111	23	272756	13635	9	7404
1544478430028	2018-12-10 21:47:10	32.8755	1.36981	103	40	280263	7984	117	33	272873	13668	-14	7390
1.54448e+12	2018-12-10 21:47:46	32.8855	1.37023	108	30	280371	8014	105	35	272978	13703	3	7393
1.54448e+12	2018-12-10 21:48:21	32.8951	1.37063	152	49	280523	8063	148	35	273126	13738	4	7397
1.54448e+12	2018-12-10 21:48:56	32.905	1.37104	143	45	280666	8108	124	24	273250	13762	19	7416
1.54448e+12	2018-12-10 21:50:07	32.9246	1.37186	149	71	280968	8220	145	31	273534	13822	4	7434
1.54448e+12	2018-12-10 21:50:42	32.9345	1.37227	140	46	281108	8266	151	38	273685	13860	-11	7423
1.54448e+12	2018-12-10 21:51:18	32.9443	1.37268	163	103	281271	8369	136	30	273821	13890	27	7450
1.54448e+12	2018-12-10 21:51:53	32.9541	1.37309	124	52	281395	8421	149	37	273970	13927	-25	7425
1.54448e+12	2018-12-10 21:52:29	32.964	1.3735	151	64	281546	8485	138	22	274108	13949	13	7438
1544478783907	2018-12-10 21:53:04	32.9738	1.37391	141	48	281687	8533	129	34	274237	13983	12	7450
1.54448e+12	2018-12-10 21:53:39	32.9836	1.37432	135	58	281822	8591	124	47	274361	14030	11	7461
1544478854731	2018-12-10 21:54:15	32.9935	1.37473	148	36	281970	8627	136	34	274497	14064	12	7473
1.54448e+12	2018-12-10 21:54:50	33.0033	1.37514	139	40	282109	8667	130	37	274627	14101	9	7482
1544478925511	2018-12-10 21:55:26	33.0131	1.37555	156	79	282265	8746	149	25	274776	14126	7	7489
1.54448e+12	2018-12-10 21:56:01	33.0229	1.37596	144	75	282409	8821	130	35	274906	14161	14	7503
1544478996283	2018-12-10 21:56:36	33.0328	1.37637	144	69	282553	8890	122	27	275028	14188	22	7525
1.54448e+12	2018-12-10 21:57:12	33.0426	1.37678	150	85	282703	8975	158	30	275186	14218	-8	7517
1.54448e+12	2018-12-10 21:57:47	33.0525	1.37719	143	47	282846	9022	130	43	275316	14261	13	7530
1.54448e+12	2018-12-10 21:58:22	33.0623	1.37759	134	47	282980	9069	116	19	275432	14280	18	7548
1.54448e+12	2018-12-10 21:58:58	33.0721	1.378	138	80	283118	9149	144	39	275576	14319	-6	7542
1.54448e+12	2018-12-10 21:59:33	33.0819	1.37841	148	35	283266	9184	139	31	275715	14350	9	7551
1544479208611	2018-12-10 22:00:09	33.0918	1.37882	150	73	283416	9257	136	35	275851	14385	14	7565
1544479244024	2018-12-10 22:00:44	33.1016	1.37923	134	71	283550	9328	124	33	275975	14418	10	7575
1.54448e+12	2018-12-10 22:01:20	33.1116	1.37965	133	53	283683	9381	128	38	276103	14456	5	7580
1544479314808	2018-12-10 22:01:55	33.1213	1.38005	118	52	283801	9433	104	30	276207	14486	14	7594
1544479350216	2018-12-10 22:02:30	33.1311	1.38046	98	48	283899	9481	104	19	276311	14505	-6	7588
1.54448e+12	2018-12-10 22:03:06	33.1409	1.38087	110	20	284009	9501	89	16	276400	14521	21	7609
1.54448e+12	2018-12-10 22:03:41	33.1508	1.38128	77	31	284086	9532	83	17	276483	14538	-6	7603
1.54448e+12	2018-12-10 22:04:16	33.1606	1.38169	75	40	284161	9572	76	19	276559	14557	-1	7602
1544479491819	2018-12-10 22:04:52	33.1704	1.3821	74	25	284235	9597	96	17	276655	14574	-22	7580
1.54448e+12	2018-12-10 22:05:27	33.1803	1.38251	65	37	284300	9634	79	11	276734	14585	-14	7566
1544479562547	2018-12-10 22:06:03	33.1901	1.38292	58	31	284358	9665	59	6	276793	14591	-1	7565
1.54448e+12	2018-12-10 22:06:38	33.1999	1.38333	58	23	284416	9688	42	8	276835	14599	16	7581
1.54448e+12	2018-12-10 22:07:13	33.2097	1.38374	40	21	284456	9709	55	10	276890	14609	-15	7566
1544479668776	2018-12-10 22:07:49	33.2196	1.38415	41	13	284497	9722	46	10	276936	14619	-5	7561
1.54448e+12	2018-12-10 22:20:47	33.4359	1.39316	21	1	285146	9912	21	0	277540	14717	0	7606
1544480482743	2018-12-10 22:21:23	33.4457	1.39357	26	13	285172	9925	22	5	277562	14722	4	7610
1544480518164	2018-12-10 22:21:58	33.4555	1.39398	26	5	285198	9930	36	7	277598	14729	-10	7600
1544480553523	2018-12-10 22:22:34	33.4653	1.39439	34	14	285232	9944	32	8	277630	14737	2	7602
1.54448e+12	2018-12-10 22:23:09	33.4752	1.3948	25	16	285257	9960	20	7	277650	14744	5	7607
1544480624303	2018-12-10 22:23:44	33.485	1.39521	29	9	285286	9969	38	11	277688	14755	-9	7598
1.54448e+12	2018-12-10 22:24:20	33.4948	1.39562	31	5	285317	9974	37	8	277725	14763	-6	7592
1544480696019	2018-12-10 22:24:56	33.5049	1.39604	43	9	285360	9983	24	2	277749	14765	19	7611
1.54448e+12	2018-12-10 22:25:30	33.5145	1.39644	37	3	285397	9986	41	9	277790	14774	-4	7607
1.54448e+12	2018-12-10 22:26:06	33.5244	1.39685	42	4	285439	9990	39	9	277829	14783	3	7610
1.54448e+12	2018-12-10 22:26:41	33.5342	1.39726	44	6	285483	9996	34	6	277863	14789	10	7620
1544480836723	2018-12-10 22:27:17	33.544	1.39767	44	32	285527	10028	36	1	277899	14790	8	7628
1544480872087	2018-12-10 22:27:52	33.5538	1.39808	52	8	285579	10036	42	10	277941	14800	10	7638
1.54448e+12	2018-12-10 22:28:28	33.5637	1.39849	44	5	285623	10041	49	4	277990	14804	-5	7633
1.54448e+12	2018-12-10 22:29:03	33.5735	1.3989	47	10	285670	10051	51	7	278041	14811	-4	7629
1.54448e+12	2018-12-10 22:29:38	33.5833	1.3993	49	20	285719	10071	62	12	278103	14823	-13	7616
1.54448e+12	2018-12-10 22:30:14	33.5932	1.39971	65	30	285784	10101	57	12	278160	14835	8	7624
1544481049056	2018-12-10 22:30:49	33.603	1.40012	54	14	285838	10115	72	17	278232	14852	-18	7606
1544481084460	2018-12-10 22:31:24	33.6128	1.40053	81	36	285919	10151	65	10	278297	14862	16	7622
1544481119835	2018-12-10 22:32:00	33.6227	1.40094	74	15	285993	10166	78	7	278375	14869	-4	7618
1.54448e+12	2018-12-10 22:32:35	33.6325	1.40135	92	33	286085	10199	80	12	278455	14881	12	7630
1.54448e+12	2018-12-10 22:33:11	33.6423	1.40176	77	23	286162	10222	73	10	278528	14891	4	7634
1.54448e+12	2018-12-10 22:33:46	33.6521	1.40217	91	44	286253	10266	116	31	278644	14922	-25	7609
1.54448e+12	2018-12-10 22:34:21	33.662	1.40258	93	39	286346	10305	94	28	278738	14950	-1	7608
1544481296795	2018-12-10 22:34:57	33.6718	1.40299	116	26	286462	10331	100	20	278838	14970	16	7624
1544481332163	2018-12-10 22:35:32	33.6816	1.4034	110	63	286572	10394	129	23	278967	14993	-19	7605
1.54448e+12	2018-12-10 22:36:08	33.6915	1.40381	126	53	286698	10447	129	24	279096	15017	-3	7602
1544481402939	2018-12-10 22:36:43	33.7013	1.40422	105	66	286803	10513	126	27	279222	15044	-21	7581
1.54448e+12	2018-12-10 22:37:18	33.7111	1.40463	151	55	286954	10568	116	26	279338	15070	35	7616
1.54448e+12	2018-12-10 22:37:54	33.721	1.40504	135	62	287089	10630	137	38	279475	15108	-2	7614
1.54448e+12	2018-12-10 22:38:29	33.7309	1.40545	133	73	287222	10703	143	26	279618	15134	-10	7604
1544481544544	2018-12-10 22:39:05	33.7406	1.40586	155	62	287377	10765	127	24	279745	15158	28	7632
1544481579908	2018-12-10 22:39:40	33.7505	1.40627	116	40	287493	10805	138	34	279883	15192	-22	7610
1.54448e+12	2018-12-10 22:40:15	33.7603	1.40668	139	45	287632	10850	140	37	280023	15229	-1	7609
1.54448e+12	2018-12-10 22:40:51	33.7701	1.40709	155	36	287787	10886	170	42	280193	15271	-15	7594
1.54448e+12	2018-12-10 22:41:26	33.78	1.4075	146	64	287933	10950	132	26	280325	15297	14	7608
1544481721472	2018-12-10 22:42:01	33.7898	1.40791	143	37	288076	10987	154	55	280479	15352	-11	7597
1544481756883	2018-12-10 22:42:37	33.7996	1.40832	137	30	288213	11017	122	31	280601	15383	15	7612
1544481792247	2018-12-10 22:43:12	33.8094	1.40873	137	44	288350	11061	129	21	280730	15404	8	7620
1544481827699	2018-12-10 22:43:48	33.8193	1.40914	135	51	288485	11112	127	22	280857	15426	8	7628
1544481863064	2018-12-10 22:44:23	33.8291	1.40955	140	76	288625	11188	136	36	280993	15462	4	7632
1544481898483	2018-12-10 22:44:58	33.8389	1.40996	141	81	288766	11269	115	22	281108	15484	26	7658
1.54448e+12	2018-12-10 22:45:34	33.8488	1.41037	107	44	288873	11313	105	19	281213	15503	2	7660
1544481969212	2018-12-10 22:46:09	33.8586	1.41077	132	36	289005	11349	126	20	281339	15523	6	7666
1544482004671	2018-12-10 22:46:45	33.8684	1.41118	116	45	289121	11394	108	25	281447	15548	8	7674
1544482040080	2018-12-10 22:47:20	33.8783	1.41159	91	45	289212	11439	100	19	281547	15567	-9	7665
1544482075396	2018-12-10 22:47:55	33.8881	1.412	102	39	289314	11478	104	21	281651	15588	-2	7663
1.54448e+12	2018-12-10 22:48:31	33.8979	1.41241	85	29	289399	11507	85	32	281736	15620	0	7663
1544482146228	2018-12-10 22:49:06	33.9078	1.41282	76	13	289475	11520	72	23	281808	15643	4	7667
1.54448e+12	2018-12-10 22:49:42	33.9176	1.41323	83	36	289558	11556	74	20	281882	15663	9	7676
1.54448e+12	2018-12-10 22:50:17	33.9274	1.41364	78	19	289636	11575	68	10	281950	15673	10	7686
1.54448e+12	2018-12-10 22:50:52	33.9372	1.41405	48	5	289684	11580	54	6	282004	15679	-6	7680
1544482287775	2018-12-10 22:51:28	33.9471	1.41446	57	25	289741	11605	65	17	282069	15696	-8	7672
1544482323632	2018-12-10 22:52:04	33.957	1.41488	58	26	289799	11631	39	7	282108	15703	19	7691
1544482358551	2018-12-10 22:52:39	33.9667	1.41528	43	19	289842	11650	50	12	282158	15715	-7	7684
1.54448e+12	2018-12-10 22:53:14	33.9766	1.41569	36	11	289878	11661	28	2	282186	15717	8	7692
1544482429375	2018-12-10 22:53:49	33.9864	1.4161	30	8	289908	11669	46	7	282232	15724	-16	7676
1.54448e+12	2018-12-10 22:54:25	33.9962	1.41651	37	6	289945	11675	39	5	282271	15729	-2	7674
1.54448e+12	2018-12-10 22:55:00	34.0061	1.41692	36	20	289981	11695	25	1	282296	15730	11	7685
1.54448e+12	2018-12-10 22:55:36	34.0159	1.41733	31	12	290012	11707	40	9	282336	15739	-9	7676
1544482570883	2018-12-10 22:56:11	34.0257	1.41774	36	23	290048	11730	37	6	282373	15745	-1	7675
1.54448e+12	2018-12-10 22:56:46	34.0356	1.41815	37	9	290085	11739	31	2	282404	15747	6	7681
1.54448e+12	2018-12-10 22:57:22	34.0454	1.41856	36	16	290121	11755	27	7	282431	15754	9	7690
1544482677071	2018-12-10 22:57:57	34.0552	1.41897	31	4	290152	11759	27	4	282458	15758	4	7694
1.54448e+12	2018-12-10 22:58:32	34.0651	1.41938	34	2	290186	11761	34	6	282492	15764	0	7694
1544482747851	2018-12-10 22:59:08	34.0749	1.41979	30	5	290216	11766	37	10	282529	15774	-7	7687
1.54448e+12	2018-12-10 22:59:43	34.0847	1.4202	31	20	290247	11786	37	4	282566	15778	-6	7681
1.54448e+12	2018-12-10 23:00:19	34.0945	1.42061	27	9	290274	11795	28	7	282594	15785	-1	7680
1.54448e+12	2018-12-10 23:00:54	34.1044	1.42102	41	14	290315	11809	41	13	282635	15798	0	7680
1.54448e+12	2018-12-10 23:01:29	34.1142	1.42143	24	1	290339	11810	33	6	282668	15804	-9	7671
1544482924808	2018-12-10 23:02:05	34.124	1.42183	32	4	290371	11814	22	2	282690	15806	10	7681
1544482960231	2018-12-10 23:02:40	34.1339	1.42224	41	15	290412	11829	17	13	282707	15819	24	7705
1544482995588	2018-12-10 23:03:16	34.1437	1.42265	36	17	290448	11846	38	2	282745	15821	-2	7703
1.54448e+12	2018-12-10 23:03:51	34.1535	1.42306	39	12	290487	11858	37	2	282782	15823	2	7705
1.54448e+12	2018-12-10 23:04:26	34.1634	1.42347	34	26	290521	11884	43	7	282825	15830	-9	7696
1.54448e+12	2018-12-10 23:05:02	34.1732	1.42388	31	12	290552	11896	41	7	282866	15837	-10	7686
1544483137200	2018-12-10 23:05:37	34.183	1.42429	38	4	290590	11900	36	5	282902	15842	2	7688
1544483207976	2018-12-10 23:06:48	34.2027	1.42511	40	6	290665	11918	32	3	282975	15851	8	7690
1.54448e+12	2018-12-10 23:07:23	34.2125	1.42552	40	16	290705	11934	34	8	283009	15859	6	7696
1544483278867	2018-12-10 23:07:59	34.2224	1.42593	34	14	290739	11948	35	11	283044	15870	-1	7695
1544483314208	2018-12-10 23:08:34	34.2322	1.42634	47	12	290786	11960	46	6	283090	15876	1	7696
1544483349579	2018-12-10 23:09:10	34.242	1.42675	53	28	290839	11988	54	12	283144	15888	-1	7695
1.54448e+12	2018-12-10 23:09:45	34.2518	1.42716	59	15	290898	12003	52	10	283196	15898	7	7702
1544483420347	2018-12-10 23:10:20	34.2617	1.42757	46	18	290944	12021	44	11	283240	15909	2	7704
1.54448e+12	2018-12-10 23:10:56	34.2715	1.42798	49	11	290993	12032	57	2	283297	15911	-8	7696
1544483491119	2018-12-10 23:11:31	34.2813	1.42839	68	19	291061	12051	59	12	283356	15923	9	7705
1544483561904	2018-12-10 23:12:42	34.301	1.42921	67	21	291199	12090	65	19	283487	15952	2	7712
1.54448e+12	2018-12-10 23:13:17	34.3108	1.42962	70	30	291269	12120	71	11	283558	15963	-1	7711
1544483632675	2018-12-10 23:13:53	34.3207	1.43003	59	17	291328	12137	73	13	283631	15976	-14	7697
1.54448e+12	2018-12-10 23:14:28	34.3305	1.43044	67	30	291395	12167	76	14	283707	15990	-9	7688
1.54448e+12	2018-12-10 23:15:03	34.3403	1.43085	83	16	291478	12183	82	29	283789	16019	1	7689
1.54448e+12	2018-12-10 23:15:40	34.3504	1.43127	88	23	291566	12206	86	15	283875	16034	2	7691
1.54448e+12	2018-12-10 23:16:14	34.36	1.43167	86	45	291652	12251	78	10	283953	16044	8	7699
1544483809640	2018-12-10 23:16:50	34.3698	1.43208	92	16	291744	12267	84	21	284037	16065	8	7707
1544483845004	2018-12-10 23:17:25	34.3796	1.43249	90	26	291834	12293	83	21	284120	16086	7	7714
1544483880460	2018-12-10 23:18:00	34.3895	1.4329	86	62	291920	12355	88	15	284208	16101	-2	7712
1.54448e+12	2018-12-10 23:18:36	34.3993	1.43331	85	39	292005	12394	105	24	284313	16125	-20	7692
1.54448e+12	2018-12-10 23:19:11	34.4091	1.43371	99	46	292104	12440	94	16	284407	16141	5	7697
1544483986616	2018-12-10 23:19:47	34.419	1.43412	114	36	292218	12476	113	22	284520	16163	1	7698
1.54448e+12	2018-12-10 23:20:22	34.4289	1.43454	119	36	292337	12512	107	21	284627	16184	12	7710
1.54448e+12	2018-12-10 23:20:57	34.4386	1.43494	124	42	292461	12554	107	16	284734	16200	17	7727
1.54448e+12	2018-12-10 23:21:33	34.4485	1.43535	120	39	292581	12593	136	41	284870	16241	-16	7711
1.54452e+12	2018-12-11 10:18:05	45.3907	1.89128	45	8	385310	64067	46	11	375520	45316	-1	9790
1.54452e+12	2018-12-11 10:18:40	45.4006	1.89169	44	9	385354	64076	54	7	375574	45323	-10	9780
1544523555711	2018-12-11 10:19:16	45.4104	1.8921	65	44	385419	64120	44	7	375618	45330	21	9801
1544523591116	2018-12-11 10:19:51	45.4202	1.89251	47	18	385466	64138	61	11	375679	45341	-14	9787
1.54452e+12	2018-12-11 10:20:27	45.4301	1.89292	38	16	385504	64154	47	5	375726	45346	-9	9778
1.54452e+12	2018-12-11 10:21:02	45.4399	1.89333	39	25	385543	64179	53	10	375779	45356	-14	9764
1544524936064	2018-12-11 10:42:16	45.7938	1.90808	29	12	406097	19273	29	8	395533	57282	0	10564
1544524971431	2018-12-11 10:42:51	45.8037	1.90849	32	10	406129	19283	29	5	395562	57287	3	10567
1544525042204	2018-12-11 10:44:02	45.8233	1.9093	39	5	406199	19296	38	12	395624	57304	1	10575
1.54453e+12	2018-12-11 10:44:38	45.8332	1.90971	33	17	406232	19313	17	1	395641	57305	16	10591
1.54453e+12	2018-12-11 10:45:13	45.843	1.91012	41	19	406273	19332	38	12	395679	57317	3	10594
1.54453e+12	2018-12-11 10:45:48	45.8528	1.91053	28	3	406301	19335	33	8	395712	57325	-5	10589
1.54453e+12	2018-12-11 10:46:24	45.8626	1.91094	40	8	406341	19343	33	2	395745	57327	7	10596
1544525219203	2018-12-11 10:46:59	45.8725	1.91135	28	18	406369	19361	26	7	395771	57334	2	10598
1544525254571	2018-12-11 10:47:35	45.8823	1.91176	34	4	406403	19365	35	20	395806	57354	-1	10597
1544525289931	2018-12-11 10:48:10	45.8921	1.91217	36	12	406439	19377	48	20	395854	57374	-12	10585
1544525325352	2018-12-11 10:48:45	45.902	1.91258	36	20	406475	19397	38	13	395892	57387	-2	10583
1544525360716	2018-12-11 10:49:21	45.9118	1.91299	46	25	406521	19422	45	11	395937	57398	1	10584
1544525396171	2018-12-11 10:49:56	45.9216	1.9134	57	27	406578	19449	62	18	395999	57416	-5	10579
1544525431831	2018-12-11 10:50:32	45.9315	1.91381	59	22	406637	19471	43	7	396042	57423	16	10595
1.54453e+12	2018-12-11 10:51:07	45.9413	1.91422	53	16	406690	19487	68	9	396110	57432	-15	10580
1544525502320	2018-12-11 10:51:42	45.9511	1.91463	57	17	406747	19504	58	14	396168	57446	-1	10579
1.54453e+12	2018-12-11 10:52:18	45.9609	1.91504	68	26	406815	19530	71	10	396239	57456	-3	10576
1544525573095	2018-12-11 10:52:53	45.9708	1.91545	68	17	406883	19547	63	11	396302	57467	5	10581
1544525608507	2018-12-11 10:53:29	45.9806	1.91586	71	31	406954	19578	60	9	396362	57476	11	10592
1.54453e+12	2018-12-11 10:54:04	45.9904	1.91627	69	14	407023	19592	75	26	396437	57502	-6	10586
1544525679275	2018-12-11 10:54:39	46.0003	1.91668	74	28	407097	19620	74	14	396511	57516	0	10586
1.54453e+12	2018-12-11 10:55:15	46.0101	1.91709	80	21	407177	19641	87	14	396598	57530	-7	10579
1544525750059	2018-12-11 10:55:50	46.0199	1.9175	87	20	407264	19661	97	21	396695	57551	-10	10569
1.54453e+12	2018-12-11 10:56:25	46.0298	1.91791	73	18	407337	19679	101	20	396796	57571	-28	10541
1.54453e+12	2018-12-11 10:57:01	46.0396	1.91832	94	26	407431	19705	97	22	396893	57593	-3	10538
1544525856296	2018-12-11 10:57:36	46.0494	1.91873	78	20	407509	19725	90	23	396983	57616	-12	10526
1.54453e+12	2018-12-11 10:58:12	46.0593	1.91914	82	31	407591	19756	99	25	397082	57641	-17	10509
1544525927071	2018-12-11 10:58:47	46.0691	1.91955	114	58	407705	19814	92	15	397174	57656	22	10531
1544525962440	2018-12-11 10:59:22	46.0789	1.91996	99	34	407804	19848	105	16	397279	57672	-6	10525
1.54453e+12	2018-12-11 10:59:58	46.0888	1.92036	98	37	407902	19885	105	20	397384	57692	-7	10518
1544526033260	2018-12-11 11:00:33	46.0986	1.92078	88	50	407990	19935	98	24	397482	57716	-10	10508
1544526068571	2018-12-11 11:01:09	46.1084	1.92118	89	32	408079	19967	94	20	397576	57736	-5	10503
1544526103987	2018-12-11 11:01:44	46.1183	1.92159	91	29	408170	19996	92	21	397668	57757	-1	10502
1544526139408	2018-12-11 11:02:19	46.1281	1.922	77	25	408247	20021	90	21	397758	57778	-13	10489
1544526174763	2018-12-11 11:02:55	46.1379	1.92241	98	33	408345	20054	76	21	397834	57799	22	10511
1544526210124	2018-12-11 11:03:30	46.1477	1.92282	92	38	408437	20092	94	19	397928	57818	-2	10509
1.54453e+12	2018-12-11 11:04:06	46.1576	1.92323	87	35	408524	20127	92	13	398020	57831	-5	10504
1544526280996	2018-12-11 11:04:41	46.1674	1.92364	73	20	408597	20147	79	21	398099	57852	-6	10498
1.54453e+12	2018-12-11 11:05:16	46.1772	1.92405	86	20	408683	20167	69	18	398168	57870	17	10515
1544526351740	2018-12-11 11:05:52	46.1871	1.92446	60	25	408743	20192	69	18	398237	57888	-9	10506
1544526387096	2018-12-11 11:06:27	46.1969	1.92487	72	30	408815	20222	67	9	398304	57897	5	10511
1544526422508	2018-12-11 11:07:03	46.2067	1.92528	73	27	408888	20249	62	18	398366	57915	11	10522
1.54453e+12	2018-12-11 11:07:38	46.2166	1.92569	60	22	408948	20271	66	16	398432	57931	-6	10516
1.54453e+12	2018-12-11 11:08:13	46.2264	1.9261	50	25	408998	20296	49	13	398481	57944	1	10517
1.54453e+12	2018-12-11 11:08:49	46.2362	1.92651	52	22	409050	20318	42	10	398523	57954	10	10527
1.54453e+12	2018-12-11 11:09:24	46.2461	1.92692	46	17	409096	20335	56	8	398579	57962	-10	10517
1544526599484	2018-12-11 11:09:59	46.2559	1.92733	53	19	409149	20354	42	9	398621	57971	11	10528
1.54453e+12	2018-12-11 11:10:35	46.2657	1.92774	39	21	409188	20375	43	12	398664	57983	-4	10524
1544526670308	2018-12-11 11:11:10	46.2756	1.92815	36	22	409224	20397	40	7	398704	57990	-4	10520
1544526705663	2018-12-11 11:11:46	46.2854	1.92856	37	14	409261	20411	30	3	398734	57993	7	10527
1.54453e+12	2018-12-11 11:12:21	46.2952	1.92897	25	6	409286	20417	48	7	398782	58000	-23	10504
1544526776447	2018-12-11 11:12:56	46.305	1.92938	30	4	409316	20421	34	8	398816	58008	-4	10500
1.54453e+12	2018-12-11 11:13:32	46.3149	1.92979	37	5	409353	20426	38	10	398854	58018	-1	10499
1544526847219	2018-12-11 11:14:07	46.3247	1.9302	29	7	409382	20433	42	9	398896	58027	-13	10486
1544526882588	2018-12-11 11:14:43	46.3345	1.93061	38	13	409420	20446	37	15	398933	58042	1	10487
1544526918603	2018-12-11 11:15:19	46.3445	1.93102	23	7	409443	20453	26	4	398959	58046	-3	10484
1544526953368	2018-12-11 11:15:53	46.3542	1.93142	26	17	409469	20470	28	10	398987	58056	-2	10482
1.54453e+12	2018-12-11 11:16:29	46.364	1.93183	22	8	409491	20478	26	10	399013	58066	-4	10478
1.54453e+12	2018-12-11 11:17:04	46.3739	1.93224	28	2	409519	20480	34	8	399047	58074	-6	10472
1544527059552	2018-12-11 11:17:40	46.3837	1.93265	29	12	409548	20492	26	1	399073	58075	3	10475
1544527094968	2018-12-11 11:18:15	46.3935	1.93306	30	5	409578	20497	30	4	399103	58079	0	10475
1544527130339	2018-12-11 11:18:50	46.4033	1.93347	24	6	409602	20503	22	2	399125	58081	2	10477
1544527165792	2018-12-11 11:19:26	46.4132	1.93388	40	15	409642	20518	28	4	399153	58085	12	10489
1544527201164	2018-12-11 11:20:01	46.423	1.93429	31	4	409673	20522	27	3	399180	58088	4	10493
1544527236535	2018-12-11 11:20:37	46.4328	1.9347	34	5	409707	20527	30	14	399210	58102	4	10497
1544527271935	2018-12-11 11:21:12	46.4427	1.93511	27	2	409734	20529	23	3	399233	58105	4	10501
1.54453e+12	2018-12-11 11:21:47	46.4525	1.93552	23	7	409757	20536	31	0	399264	58105	-8	10493
1544527342723	2018-12-11 11:22:23	46.4623	1.93593	24	4	409781	20540	22	4	399286	58109	2	10495
1544527378084	2018-12-11 11:22:58	46.4722	1.93634	33	16	409814	20556	29	6	399315	58115	4	10499
1.54453e+12	2018-12-11 11:23:33	46.482	1.93675	32	12	409846	20568	27	4	399342	58119	5	10504
1.54453e+12	2018-12-11 11:24:09	46.4918	1.93716	32	13	409878	20581	29	7	399371	58126	3	10507
1.54453e+12	2018-12-11 11:24:44	46.5017	1.93757	24	6	409902	20587	29	1	399400	58127	-5	10502
1544527519892	2018-12-11 11:25:20	46.5116	1.93798	29	15	409931	20602	28	7	399428	58134	1	10503
1544527555047	2018-12-11 11:25:55	46.5213	1.93839	35	8	409966	20610	14	0	399442	58134	21	10524
1.54453e+12	2018-12-11 11:26:30	46.5312	1.9388	29	14	409995	20624	36	2	399478	58136	-7	10517
1544527625820	2018-12-11 11:27:06	46.541	1.93921	23	7	410018	20631	25	6	399503	58142	-2	10515
1544527661235	2018-12-11 11:27:41	46.5508	1.93962	29	10	410047	20641	33	2	399536	58144	-4	10511
1.54453e+12	2018-12-11 11:28:17	46.5606	1.94003	41	4	410088	20645	40	1	399576	58145	1	10512
1544527732028	2018-12-11 11:28:52	46.5705	1.94044	33	14	410121	20659	33	4	399609	58149	0	10512
1544527767392	2018-12-11 11:29:27	46.5803	1.94085	38	10	410159	20669	41	10	399650	58159	-3	10509
1544527802796	2018-12-11 11:30:03	46.5901	1.94126	35	13	410194	20682	33	3	399683	58162	2	10511
1544527838255	2018-12-11 11:30:38	46.6	1.94167	46	20	410240	20702	40	6	399723	58168	6	10517
1.54453e+12	2018-12-11 11:31:14	46.6098	1.94208	53	8	410293	20710	50	5	399773	58173	3	10520
1.54453e+12	2018-12-11 11:31:49	46.6197	1.94249	43	7	410336	20717	41	9	399814	58182	2	10522
1544527944351	2018-12-11 11:32:24	46.6295	1.94289	34	8	410370	20725	54	6	399868	58188	-20	10502
1544527979768	2018-12-11 11:33:00	46.6393	1.9433	57	5	410427	20730	56	19	399924	58207	1	10503
1544528015227	2018-12-11 11:33:35	46.6491	1.94371	54	23	410481	20753	52	15	399976	58222	2	10505
1.54453e+12	2018-12-11 11:34:11	46.6591	1.94413	73	21	410554	20774	64	17	400040	58239	9	10514
1544528085947	2018-12-11 11:34:46	46.6688	1.94453	66	20	410620	20794	52	5	400092	58244	14	10528
1.54453e+12	2018-12-11 11:35:21	46.6786	1.94494	81	36	410701	20830	65	13	400157	58257	16	10544
1.54453e+12	2018-12-11 11:35:57	46.6885	1.94535	74	38	410775	20868	50	18	400207	58275	24	10568
1.54453e+12	2018-12-11 11:36:32	46.6983	1.94576	75	34	410850	20902	74	12	400281	58287	1	10569
1.54453e+12	2018-12-11 11:37:07	46.7081	1.94617	80	28	410930	20930	74	23	400355	58310	6	10575
1.54453e+12	2018-12-11 11:37:43	46.7179	1.94658	98	24	411028	20954	82	16	400437	58326	16	10591
1544528298375	2018-12-11 11:38:18	46.7278	1.94699	86	31	411114	20985	91	10	400528	58336	-5	10586
1544528334436	2018-12-11 11:38:54	46.7378	1.94741	103	32	411217	21017	74	23	400602	58359	29	10615
1544528369099	2018-12-11 11:39:29	46.7474	1.94781	101	36	411318	21053	112	16	400714	58375	-11	10604
1544528404511	2018-12-11 11:40:05	46.7573	1.94822	97	31	411415	21084	108	25	400822	58400	-11	10593
1544528439876	2018-12-11 11:40:40	46.7671	1.94863	94	16	411509	21100	82	31	400904	58431	12	10605
1.54453e+12	2018-12-11 11:41:15	46.7769	1.94904	90	34	411599	21134	96	12	401000	58443	-6	10599
1544528510651	2018-12-11 11:41:51	46.7868	1.94945	85	25	411684	21159	103	25	401103	58468	-18	10581
1544528546023	2018-12-11 11:42:26	46.7966	1.94986	99	40	411783	21199	92	6	401195	58474	7	10588
1.54453e+12	2018-12-11 11:43:01	46.8064	1.95027	107	26	411890	21225	102	26	401297	58500	5	10593
1544528616843	2018-12-11 11:43:37	46.8163	1.95068	101	53	411991	21278	97	25	401394	58525	4	10597
1.54453e+12	2018-12-11 11:44:12	46.8261	1.95109	120	59	412111	21337	100	17	401494	58542	20	10617
1544528687615	2018-12-11 11:44:48	46.8359	1.9515	85	59	412196	21396	74	22	401568	58564	11	10628
1.54453e+12	2018-12-11 11:45:23	46.8458	1.95191	96	36	412292	21432	84	17	401652	58581	12	10640
1544528758403	2018-12-11 11:45:58	46.8556	1.95232	107	57	412399	21489	76	17	401728	58598	31	10671
1.54453e+12	2018-12-11 11:46:34	46.8654	1.95273	90	37	412489	21526	69	11	401797	58609	21	10692
1544528829168	2018-12-11 11:47:09	46.8752	1.95314	85	31	412574	21557	68	7	401865	58616	17	10709
1.54453e+12	2018-12-11 11:47:45	46.8851	1.95355	95	15	412669	21572	69	15	401934	58631	26	10735
1.54453e+12	2018-12-11 11:48:20	46.8949	1.95395	79	12	412748	21584	72	21	402006	58652	7	10742
1.54453e+12	2018-12-11 11:48:55	46.9048	1.95436	62	10	412810	21594	75	12	402081	58664	-13	10729
1.54453e+12	2018-12-11 11:49:31	46.9146	1.95477	79	19	412889	21613	58	9	402139	58673	21	10750
1544529006136	2018-12-11 11:50:06	46.9244	1.95518	70	27	412959	21640	70	10	402209	58683	0	10750
1544529041595	2018-12-11 11:50:42	46.9343	1.95559	65	28	413024	21668	55	7	402264	58690	10	10760
1544529076911	2018-12-11 11:51:17	46.9441	1.956	62	23	413086	21691	57	11	402321	58701	5	10765
1544529112323	2018-12-11 11:51:52	46.9539	1.95641	39	10	413125	21701	43	14	402364	58715	-4	10761
1.54453e+12	2018-12-11 11:52:28	46.9639	1.95683	57	21	413182	21722	40	10	402404	58725	17	10778
1544529183100	2018-12-11 11:53:03	46.9736	1.95723	41	21	413223	21743	46	14	402450	58739	-5	10773
1.54453e+12	2018-12-11 11:53:39	46.9834	1.95764	42	7	413265	21750	42	6	402492	58745	0	10773
1544529253876	2018-12-11 11:54:14	46.9932	1.95805	36	8	413301	21758	32	10	402524	58755	4	10777
1.54453e+12	2018-12-11 11:54:49	47.0031	1.95846	50	16	413351	21774	53	7	402577	58762	-3	10774
1.54453e+12	2018-12-11 11:55:25	47.0129	1.95887	46	9	413397	21783	41	15	402618	58777	5	10779
1544529360068	2018-12-11 11:56:00	47.0227	1.95928	47	13	413444	21796	33	5	402651	58782	14	10793
1.54453e+12	2018-12-11 11:56:35	47.0325	1.95969	44	15	413488	21811	33	9	402684	58791	11	10804
1.54453e+12	2018-12-11 11:57:11	47.0425	1.9601	49	9	413537	21820	39	2	402723	58793	10	10814
1.54453e+12	2018-12-11 11:57:46	47.0522	1.96051	54	20	413591	21840	41	3	402764	58796	13	10827
1544529501616	2018-12-11 11:58:22	47.062	1.96092	84	67	413675	21907	69	30	402833	58826	15	10842
1.54453e+12	2018-12-11 11:58:57	47.0719	1.96133	200	185	413875	22092	195	99	403028	58925	5	10847
1.54453e+12	2018-12-11 11:59:32	47.0817	1.96174	490	385	414365	22477	474	188	403502	59113	16	10863
1544529607807	2018-12-11 12:00:08	47.0915	1.96215	899	606	415264	23083	857	426	404359	59539	42	10905
1544529643276	2018-12-11 12:00:43	47.1014	1.96256	1275	949	416539	24032	1141	546	405500	60085	134	11039
1544529678631	2018-12-11 12:01:19	47.1112	1.96297	1478	998	418017	25030	1347	577	406847	60662	131	11170
1544529713996	2018-12-11 12:01:54	47.121	1.96338	1627	1229	419644	26259	1513	658	408360	61320	114	11284
1.54453e+12	2018-12-11 12:02:29	47.1309	1.96379	1637	1097	421281	27356	1533	670	409893	61990	104	11388
1.54453e+12	2018-12-11 12:03:05	47.1407	1.9642	1439	898	422720	28254	1363	553	411256	62543	76	11464
1544529820139	2018-12-11 12:03:40	47.1505	1.9646	1171	780	423891	29034	1128	466	412384	63009	43	11507
1544529855548	2018-12-11 12:04:16	47.1604	1.96501	982	576	424873	29610	933	369	413317	63378	49	11556
1.54453e+12	2018-12-11 12:04:51	47.1702	1.96542	817	443	425690	30053	701	236	414018	63614	116	11672
1544529926323	2018-12-11 12:05:26	47.18	1.96583	531	314	426221	30367	545	241	414563	63855	-14	11658
1.54453e+12	2018-12-11 12:06:02	47.1899	1.96625	345	168	426566	30535	350	120	414913	63975	-5	11653
1544529997112	2018-12-11 12:06:37	47.1997	1.96665	230	116	426796	30651	202	93	415115	64068	28	11681
1.54453e+12	2018-12-11 12:07:13	47.2095	1.96706	151	70	426947	30721	124	35	415239	64103	27	11708
1.54453e+12	2018-12-11 12:07:48	47.2194	1.96747	84	33	427031	30754	74	14	415313	64117	10	11718
1544530103343	2018-12-11 12:08:23	47.2292	1.96788	48	17	427079	30771	42	5	415355	64122	6	11724
1.54453e+12	2018-12-11 12:08:59	47.239	1.96829	40	4	427119	30775	41	7	415396	64129	-1	11723
1.54453e+12	2018-12-11 12:09:34	47.2488	1.9687	28	7	427147	30782	28	6	415424	64135	0	11723
1.54453e+12	2018-12-11 12:10:10	47.2587	1.96911	33	10	427180	30792	35	3	415459	64138	-2	11721
1.54453e+12	2018-12-11 12:10:45	47.2685	1.96952	24	6	427204	30798	30	5	415489	64143	-6	11715
1544530280303	2018-12-11 12:11:20	47.2783	1.96993	36	28	427240	30826	33	11	415522	64154	3	11718
1544530315723	2018-12-11 12:11:56	47.2882	1.97034	30	17	427270	30843	23	5	415545	64159	7	11725
1.54453e+12	2018-12-11 12:12:31	47.298	1.97075	26	15	427296	30858	27	3	415572	64162	-1	11724
1544530386496	2018-12-11 12:13:06	47.3078	1.97116	27	7	427323	30865	21	3	415593	64165	6	11730
1.54453e+12	2018-12-11 12:13:42	47.3176	1.97157	28	16	427351	30881	37	15	415630	64180	-9	11721
1544530457272	2018-12-11 12:14:17	47.3275	1.97198	29	6	427380	30887	38	8	415668	64188	-9	11712
1544530492636	2018-12-11 12:14:53	47.3373	1.97239	33	14	427413	30901	30	13	415698	64201	3	11715
1544530528048	2018-12-11 12:15:28	47.3472	1.9728	33	3	427446	30904	25	8	415723	64209	8	11723
1.54453e+12	2018-12-11 12:16:03	47.357	1.97321	32	5	427478	30909	36	8	415759	64217	-4	11719
1544530598779	2018-12-11 12:16:39	47.3668	1.97362	22	6	427500	30915	35	15	415794	64232	-13	11706
1.54453e+12	2018-12-11 12:17:14	47.3766	1.97403	42	18	427542	30933	41	7	415835	64239	1	11707
1544530669548	2018-12-11 12:17:50	47.3865	1.97444	32	1	427574	30934	24	1	415859	64240	8	11715
1544530705011	2018-12-11 12:18:25	47.3963	1.97485	31	9	427605	30943	51	4	415910	64244	-20	11695
1.54453e+12	2018-12-11 12:19:00	47.4061	1.97526	40	30	427645	30973	35	7	415945	64251	5	11700
1544530775747	2018-12-11 12:19:36	47.416	1.97567	39	11	427684	30984	49	5	415994	64256	-10	11690
1544530811160	2018-12-11 12:20:11	47.4258	1.97607	40	10	427724	30994	44	5	416038	64261	-4	11686
1544530846515	2018-12-11 12:20:47	47.4356	1.97648	29	8	427753	31002	32	6	416070	64267	-3	11683
1544530881995	2018-12-11 12:21:22	47.4455	1.97689	52	16	427805	31018	44	10	416114	64277	8	11691
1.54453e+12	2018-12-11 12:21:57	47.4553	1.9773	40	23	427845	31041	41	0	416155	64277	-1	11690
1544530952704	2018-12-11 12:22:33	47.4651	1.97771	48	11	427893	31052	43	8	416198	64285	5	11695
1.54453e+12	2018-12-11 12:23:08	47.475	1.97812	52	10	427945	31062	49	9	416247	64294	3	11698
1.54453e+12	2018-12-11 12:23:44	47.4848	1.97853	64	29	428009	31091	45	15	416292	64309	19	11717
1544531058896	2018-12-11 12:24:19	47.4946	1.97894	61	25	428070	31116	56	13	416348	64322	5	11722
1.54453e+12	2018-12-11 12:24:54	47.5044	1.97935	50	5	428120	31121	68	13	416416	64335	-18	11704
1.54453e+12	2018-12-11 12:25:30	47.5143	1.97976	55	20	428175	31141	77	19	416493	64354	-22	11682
1.54453e+12	2018-12-11 12:26:05	47.5241	1.98017	78	31	428253	31172	70	12	416563	64366	8	11690
1544531200456	2018-12-11 12:26:40	47.5339	1.98058	70	27	428323	31199	68	9	416631	64375	2	11692
1544531235912	2018-12-11 12:27:16	47.5438	1.98099	82	11	428405	31210	58	12	416689	64387	24	11716
1.54453e+12	2018-12-11 12:27:51	47.5536	1.9814	91	23	428496	31233	82	17	416771	64404	9	11725
1.54453e+12	2018-12-11 12:28:27	47.5634	1.98181	69	20	428565	31253	91	7	416862	64411	-22	11703
1544531342092	2018-12-11 12:29:02	47.5733	1.98222	72	30	428637	31283	86	13	416948	64424	-14	11689
1.54453e+12	2018-12-11 12:29:38	47.5833	1.98264	87	23	428724	31306	80	20	417028	64444	7	11696
1.54453e+12	2018-12-11 12:30:13	47.5929	1.98304	111	28	428835	31334	95	24	417123	64468	16	11712
1.54453e+12	2018-12-11 12:30:48	47.6028	1.98345	89	50	428924	31384	89	20	417212	64488	0	11712
1.54453e+12	2018-12-11 12:31:24	47.6126	1.98386	97	36	429021	31420	90	18	417302	64506	7	11719
1544531519015	2018-12-11 12:31:59	47.6224	1.98427	108	36	429129	31456	86	18	417388	64524	22	11741
1544531554423	2018-12-11 12:32:34	47.6323	1.98468	92	23	429221	31479	95	27	417483	64551	-3	11738
1544531589755	2018-12-11 12:33:10	47.6421	1.98509	87	21	429308	31500	98	26	417581	64577	-11	11727
1544531625171	2018-12-11 12:33:45	47.6519	1.9855	89	39	429397	31539	90	18	417671	64595	-1	11726
1.54453e+12	2018-12-11 12:34:21	47.6617	1.98591	93	28	429490	31567	92	33	417763	64628	1	11727
1.54453e+12	2018-12-11 12:34:56	47.6716	1.98632	88	34	429578	31601	104	25	417867	64653	-16	11711
1544531731352	2018-12-11 12:35:31	47.6814	1.98673	93	36	429671	31637	95	3	417962	64656	-2	11709
1.54453e+12	2018-12-11 12:36:07	47.6912	1.98713	73	35	429744	31672	104	24	418066	64680	-31	11678
1544531802283	2018-12-11 12:36:42	47.7011	1.98755	102	33	429846	31705	81	26	418147	64706	21	11699
1.54453e+12	2018-12-11 12:37:17	47.7109	1.98795	77	34	429923	31739	88	34	418235	64740	-11	11688
1544531872915	2018-12-11 12:37:53	47.7207	1.98836	84	36	430007	31775	74	21	418309	64761	10	11698
1.54453e+12	2018-12-11 12:38:28	47.7306	1.98877	63	22	430070	31797	60	8	418369	64769	3	11701
1.54453e+12	2018-12-11 12:39:04	47.7404	1.98918	73	27	430143	31824	71	26	418440	64795	2	11703
1.54453e+12	2018-12-11 12:39:39	47.7502	1.98959	68	29	430211	31853	74	11	418514	64806	-6	11697
1544532014472	2018-12-11 12:40:14	47.7601	1.99	66	23	430277	31876	52	12	418566	64818	14	11711
1544532049888	2018-12-11 12:40:50	47.7699	1.99041	59	19	430336	31895	60	15	418626	64833	-1	11710
1544532085252	2018-12-11 12:41:25	47.7797	1.99082	58	15	430394	31910	63	30	418689	64863	-5	11705
1544532120703	2018-12-11 12:42:01	47.7896	1.99123	48	21	430442	31931	58	10	418747	64873	-10	11695
1.54453e+12	2018-12-11 12:42:36	47.7994	1.99164	40	6	430482	31937	46	7	418793	64880	-6	11689
1.54453e+12	2018-12-11 12:43:12	47.8093	1.99205	38	10	430520	31947	44	17	418837	64897	-6	11683
1544532226852	2018-12-11 12:43:47	47.819	1.99246	42	21	430562	31968	33	10	418870	64907	9	11692
1.54453e+12	2018-12-11 12:44:22	47.8289	1.99287	37	14	430599	31982	52	7	418922	64914	-15	11677
1544532297623	2018-12-11 12:44:58	47.8387	1.99328	41	12	430640	31994	42	9	418964	64923	-1	11676
1544532333028	2018-12-11 12:45:33	47.8485	1.99369	33	2	430673	31996	30	9	418994	64932	3	11679
1.54453e+12	2018-12-11 12:46:08	47.8584	1.9941	33	23	430706	32019	31	3	419025	64935	2	11681
1544532403863	2018-12-11 12:46:44	47.8682	1.99451	34	13	430740	32032	42	4	419067	64939	-8	11673
1544532439172	2018-12-11 12:47:19	47.878	1.99492	33	8	430773	32040	32	7	419099	64946	1	11674
1544532474583	2018-12-11 12:47:55	47.8879	1.99533	31	4	430804	32044	30	5	419129	64951	1	11675
1.54453e+12	2018-12-11 12:48:30	47.8977	1.99574	24	22	430828	32066	30	7	419159	64958	-6	11669
1.54453e+12	2018-12-11 12:49:05	47.9075	1.99615	29	5	430857	32071	20	3	419179	64961	9	11678
1.54453e+12	2018-12-11 12:49:41	47.9174	1.99656	23	3	430880	32074	35	5	419214	64966	-12	11666
1544532616131	2018-12-11 12:50:16	47.9272	1.99697	32	13	430912	32087	16	3	419230	64969	16	11682
1544532651536	2018-12-11 12:50:52	47.937	1.99738	30	7	430942	32094	18	2	419248	64971	12	11694
1544532686948	2018-12-11 12:51:27	47.9469	1.99779	30	6	430972	32100	25	5	419273	64976	5	11699
1.54453e+12	2018-12-11 12:52:02	47.9567	1.99819	33	8	431005	32108	33	4	419306	64980	0	11699
1.54453e+12	2018-12-11 12:52:38	47.9665	1.9986	38	8	431043	32116	20	3	419326	64983	18	11717
1.54453e+12	2018-12-11 12:53:13	47.9763	1.99901	25	9	431068	32125	31	5	419357	64988	-6	11711
1544532828556	2018-12-11 12:53:49	47.9862	1.99942	30	11	431098	32136	29	6	419386	64994	1	11712
1544532863920	2018-12-11 12:54:24	47.996	1.99983	24	4	431122	32140	26	3	419412	64997	-2	11710
1544532899280	2018-12-11 12:54:59	48.0058	2.00024	19	9	431141	32149	31	11	419443	65008	-12	11698
1.54453e+12	2018-12-11 12:55:35	48.0157	2.00065	21	3	431162	32152	27	2	419470	65010	-6	11692
1544532970100	2018-12-11 12:56:10	48.0255	2.00106	28	19	431190	32171	25	2	419495	65012	3	11695
1.54453e+12	2018-12-11 12:56:46	48.0353	2.00147	22	4	431212	32175	27	3	419522	65015	-5	11690
1544533040832	2018-12-11 12:57:21	48.0452	2.00188	32	22	431244	32197	22	6	419544	65021	10	11700
1.54453e+12	2018-12-11 12:57:56	48.055	2.00229	23	12	431267	32209	29	5	419573	65026	-6	11694
1.54453e+12	2018-12-11 12:58:32	48.0648	2.0027	30	17	431297	32226	22	2	419595	65028	8	11702
1544533147024	2018-12-11 12:59:07	48.0746	2.00311	25	11	431322	32237	33	5	419628	65033	-8	11694
1544533182475	2018-12-11 12:59:42	48.0845	2.00352	38	28	431360	32265	26	1	419654	65034	12	11706
1544533217799	2018-12-11 13:00:18	48.0943	2.00393	30	12	431390	32277	35	9	419689	65043	-5	11701
1544533253215	2018-12-11 13:00:53	48.1041	2.00434	29	8	431419	32285	44	10	419733	65053	-15	11686
1.54453e+12	2018-12-11 13:01:29	48.114	2.00475	44	15	431463	32300	48	6	419781	65059	-4	11682
1.54453e+12	2018-12-11 13:02:04	48.1238	2.00516	42	7	431505	32307	46	6	419827	65065	-4	11678
1.54453e+12	2018-12-11 13:02:39	48.1337	2.00557	48	13	431553	32320	39	3	419866	65068	9	11687
1544533394756	2018-12-11 13:03:15	48.1435	2.00598	45	10	431598	32330	35	5	419901	65073	10	11697
1544533430180	2018-12-11 13:03:50	48.1533	2.00639	49	10	431647	32340	58	12	419959	65085	-9	11688
1.54453e+12	2018-12-11 13:04:26	48.1631	2.0068	55	18	431702	32358	55	13	420014	65098	0	11688
1544533500960	2018-12-11 13:05:01	48.173	2.00721	43	24	431745	32382	52	7	420066	65105	-9	11679
1.54453e+12	2018-12-11 13:05:36	48.1828	2.00762	63	28	431808	32410	78	11	420144	65116	-15	11664
1544533571727	2018-12-11 13:06:12	48.1926	2.00803	59	17	431867	32427	60	12	420204	65128	-1	11663
1.54453e+12	2018-12-11 13:06:48	48.2026	2.00844	75	11	431942	32438	69	14	420273	65142	6	11669
1544533642508	2018-12-11 13:07:23	48.2123	2.00885	77	45	432019	32483	70	16	420343	65158	7	11676
1544533677919	2018-12-11 13:07:58	48.2221	2.00926	72	25	432091	32508	80	20	420423	65178	-8	11668
1.54453e+12	2018-12-11 13:08:33	48.232	2.00966	87	28	432178	32536	84	25	420507	65203	3	11671
1.54453e+12	2018-12-11 13:09:09	48.2418	2.01007	96	27	432274	32563	93	19	420600	65222	3	11674
1.54453e+12	2018-12-11 13:09:44	48.2516	2.01048	111	44	432385	32607	99	15	420699	65237	12	11686
1544533819464	2018-12-11 13:10:19	48.2614	2.01089	91	45	432476	32652	97	28	420796	65265	-6	11680
1544533854876	2018-12-11 13:10:55	48.2713	2.0113	91	24	432567	32676	102	18	420898	65283	-11	11669
1544533890335	2018-12-11 13:11:30	48.2811	2.01171	120	41	432687	32717	114	30	421012	65313	6	11675
1544533961060	2018-12-11 13:12:41	48.3008	2.01253	100	35	432911	32784	118	34	421248	65380	-18	11663
1544533996524	2018-12-11 13:13:17	48.3106	2.01294	120	43	433031	32827	132	25	421380	65405	-12	11651
1.54453e+12	2018-12-11 13:13:52	48.3204	2.01335	118	66	433149	32893	132	38	421512	65443	-14	11637
1.54453e+12	2018-12-11 13:14:27	48.3303	2.01376	117	33	433266	32926	109	11	421621	65454	8	11645
1.54453e+12	2018-12-11 13:15:03	48.3401	2.01417	108	49	433374	32975	117	40	421738	65494	-9	11636
1.54453e+12	2018-12-11 13:15:38	48.3499	2.01458	110	38	433484	33013	108	29	421846	65523	2	11638
1.54453e+12	2018-12-11 13:16:13	48.3598	2.01499	112	30	433596	33043	120	30	421966	17	-8	11630
1544534208847	2018-12-11 13:16:49	48.3696	2.0154	119	31	433715	33074	109	26	422075	43	10	11640
1.54453e+12	2018-12-11 13:17:24	48.3794	2.01581	124	33	433839	33107	143	17	422218	60	-19	11621
1.54453e+12	2018-12-11 13:18:00	48.3893	2.01622	119	39	433958	33146	112	25	422330	85	7	11628
1.54453e+12	2018-12-11 13:18:35	48.3991	2.01663	120	52	434078	33198	109	30	422439	115	11	11639
1544534350364	2018-12-11 13:19:10	48.4089	2.01704	100	34	434178	33232	106	17	422545	132	-6	11633
1.54453e+12	2018-12-11 13:19:46	48.4187	2.01745	114	24	434292	33256	87	34	422632	166	27	11660
1544534421383	2018-12-11 13:20:21	48.4286	2.01786	99	43	434391	33299	113	33	422745	199	-14	11646
1.54453e+12	2018-12-11 13:20:57	48.4384	2.01827	99	33	434490	33332	94	20	422839	219	5	11651
1544534492016	2018-12-11 13:21:32	48.4483	2.01868	93	28	434583	33360	86	24	422925	243	7	11658
1.54453e+12	2018-12-11 13:22:07	48.4581	2.01909	82	21	434665	33381	102	13	423027	256	-20	11638
1.54453e+12	2018-12-11 13:22:43	48.4679	2.0195	84	41	434749	33422	84	14	423111	270	0	11638
1.54453e+12	2018-12-11 13:23:18	48.4777	2.01991	71	53	434820	33475	63	22	423174	292	8	11646
1544534633516	2018-12-11 13:23:54	48.4876	2.02032	70	21	434890	33496	68	14	423242	306	2	11648
1.54453e+12	2018-12-11 13:24:29	48.4974	2.02072	76	15	434966	33511	80	7	423322	313	-4	11644
1544534704344	2018-12-11 13:25:04	48.5072	2.02113	67	27	435033	33538	63	18	423385	331	4	11648
1.54453e+12	2018-12-11 13:25:40	48.5171	2.02154	66	15	435099	33553	56	7	423441	338	10	11658
1.54453e+12	2018-12-11 13:26:15	48.5269	2.02195	51	23	435150	33576	55	16	423496	354	-4	11654
1.54453e+12	2018-12-11 13:26:50	48.5367	2.02236	61	18	435211	33594	52	14	423548	368	9	11663
1544534845843	2018-12-11 13:27:26	48.5465	2.02277	51	15	435262	33609	32	7	423580	375	19	11682
1.54453e+12	2018-12-11 13:28:01	48.5564	2.02318	40	31	435302	33640	36	4	423616	379	4	11686
1.54453e+12	2018-12-11 13:28:37	48.5662	2.02359	40	11	435342	33651	30	3	423646	382	10	11696
1544534952076	2018-12-11 13:29:12	48.5761	2.024	35	14	435377	33665	35	5	423681	387	0	11696
1.54453e+12	2018-12-11 13:29:47	48.5859	2.02441	45	14	435422	33679	32	3	423713	390	13	11709
1544535022800	2018-12-11 13:30:23	48.5957	2.02482	30	5	435452	33684	37	6	423750	396	-7	11702
1544535058219	2018-12-11 13:30:58	48.6055	2.02523	38	14	435490	33698	39	4	423789	400	-1	11701
1.54454e+12	2018-12-11 13:31:34	48.6154	2.02564	42	18	435532	33716	35	8	423824	408	7	11708
1.54454e+12	2018-12-11 13:32:09	48.6252	2.02605	30	6	435562	33722	33	9	423857	417	-3	11705
1.54454e+12	2018-12-11 13:32:44	48.635	2.02646	29	10	435591	33732	42	8	423899	425	-13	11692
1544535199771	2018-12-11 13:33:20	48.6449	2.02687	36	16	435627	33748	32	3	423931	428	4	11696
1.54454e+12	2018-12-11 13:33:55	48.6547	2.02728	45	11	435672	33759	31	2	423962	430	14	11710
1.54454e+12	2018-12-11 13:34:31	48.6645	2.02769	36	12	435708	33771	40	3	424002	433	-4	11706
1.54454e+12	2018-12-11 13:35:06	48.6744	2.0281	37	13	435745	33784	28	4	424030	437	9	11715
1544535341427	2018-12-11 13:35:41	48.6842	2.02851	40	5	435785	33789	31	1	424061	438	9	11724
1.54454e+12	2018-12-11 13:36:17	48.694	2.02892	43	6	435828	33795	63	13	424124	451	-20	11704
1.54454e+12	2018-12-11 13:36:52	48.7038	2.02933	72	28	435900	33823	54	11	424178	462	18	11722
1544535447527	2018-12-11 13:37:28	48.7137	2.02974	62	14	435962	33837	58	6	424236	468	4	11726
1544535482940	2018-12-11 13:38:03	48.7235	2.03015	65	30	436027	33867	55	10	424291	478	10	11736
1.54454e+12	2018-12-11 13:39:14	48.7432	2.03097	39	9	436109	33881	31	6	424383	501	8	11726
1.54454e+12	2018-12-11 13:39:49	48.753	2.03137	29	15	436138	33896	28	9	424411	510	1	11727
1544535624535	2018-12-11 13:40:25	48.7628	2.03179	37	4	436175	33900	29	1	424440	511	8	11735
1.54454e+12	2018-12-11 13:41:00	48.7727	2.03219	32	14	436207	33914	36	0	424476	511	-4	11731
1544535695271	2018-12-11 13:41:35	48.7825	2.0326	31	12	436238	33926	38	8	424514	519	-7	11724
1544535730683	2018-12-11 13:42:11	48.7923	2.03301	33	14	436271	33940	32	5	424546	524	1	11725
1.54454e+12	2018-12-11 13:42:46	48.8022	2.03342	38	7	436309	33947	34	2	424580	526	4	11729
1.54454e+12	2018-12-11 13:43:22	48.812	2.03383	28	14	436337	33961	38	14	424618	540	-10	11719
1544535837516	2018-12-11 13:43:58	48.822	2.03425	22	7	436359	33968	31	5	424649	545	-9	11710
1544535872296	2018-12-11 13:44:32	48.8317	2.03465	37	12	436396	33980	40	4	424689	549	-3	11707
1544535907687	2018-12-11 13:45:08	48.8415	2.03506	38	13	436434	33993	32	8	424721	557	6	11713
1544535943043	2018-12-11 13:45:43	48.8513	2.03547	41	15	436475	34008	28	11	424749	568	13	11726
1544535978455	2018-12-11 13:46:18	48.8612	2.03588	32	3	436507	34011	32	10	424781	578	0	11726
1544536013836	2018-12-11 13:46:54	48.871	2.03629	35	12	436542	34023	38	12	424819	590	-3	11723
1544536049195	2018-12-11 13:47:29	48.8808	2.0367	33	11	436575	34034	21	14	424840	604	12	11735
1544536084660	2018-12-11 13:48:05	48.8907	2.03711	29	11	436604	34045	26	4	424866	608	3	11738
1544536119964	2018-12-11 13:48:40	48.9005	2.03752	37	9	436641	34054	22	5	424888	613	15	11753
1.54454e+12	2018-12-11 13:49:15	48.9103	2.03793	33	9	436674	34063	38	1	424926	614	-5	11748
1544536190787	2018-12-11 13:49:51	48.9201	2.03834	37	6	436711	34069	33	7	424959	621	4	11752
1544536226152	2018-12-11 13:50:26	48.93	2.03875	44	9	436755	34078	34	8	424993	629	10	11762
1.54454e+12	2018-12-11 13:51:02	48.9398	2.03916	39	9	436794	34087	48	4	425041	633	-9	11753
1544536296915	2018-12-11 13:51:37	48.9496	2.03957	37	6	436831	34093	40	7	425081	640	-3	11750
1.54454e+12	2018-12-11 13:52:12	48.9595	2.03998	43	17	436874	34110	47	2	425128	642	-4	11746
1.54454e+12	2018-12-11 13:52:48	48.9693	2.04039	45	16	436919	34126	55	8	425183	650	-10	11736
1.54454e+12	2018-12-11 13:53:23	48.9791	2.0408	46	10	436965	34136	51	13	425234	663	-5	11731
1544536438567	2018-12-11 13:53:59	48.989	2.04121	49	12	437014	34148	56	13	425290	676	-7	11724
1544536473936	2018-12-11 13:54:34	48.9988	2.04162	52	18	437066	34166	44	4	425334	680	8	11732
1.54454e+12	2018-12-11 13:55:09	49.0086	2.04203	56	20	437122	34186	65	15	425399	695	-9	11723
1544536544711	2018-12-11 13:55:45	49.0185	2.04244	57	15	437179	34201	62	20	425461	715	-5	11718
1544536580071	2018-12-11 13:56:20	49.0283	2.04284	70	31	437249	34232	55	10	425516	725	15	11733
1544536615492	2018-12-11 13:56:55	49.0381	2.04325	60	18	437309	34250	75	9	425591	734	-15	11718
1544536650956	2018-12-11 13:57:31	49.048	2.04367	77	31	437386	34281	55	9	425646	743	22	11740
1544536686316	2018-12-11 13:58:06	49.0578	2.04407	77	19	437463	34300	79	18	425725	761	-2	11738
1.54454e+12	2018-12-11 13:58:42	49.0676	2.04448	83	24	437546	34324	80	12	425805	773	3	11741
1.54454e+12	2018-12-11 13:59:17	49.0774	2.04489	73	24	437619	34348	76	17	425881	790	-3	11738
1544536792452	2018-12-11 13:59:52	49.0873	2.0453	89	37	437708	34385	95	15	425976	805	-6	11732
1.54454e+12	2018-12-11 14:00:28	49.0971	2.04571	75	23	437783	34408	84	17	426060	822	-9	11723
1.54454e+12	2018-12-11 14:01:03	49.1069	2.04612	96	35	437879	34443	71	13	426131	835	25	11748
1544536898592	2018-12-11 14:01:39	49.1168	2.04653	78	30	437957	34473	77	12	426208	847	1	11749
1544536934504	2018-12-11 14:02:15	49.1267	2.04695	89	50	438046	34523	88	20	426296	867	1	11750
1544536969419	2018-12-11 14:02:49	49.1364	2.04735	107	38	438153	34561	106	24	426402	891	1	11751
1.54454e+12	2018-12-11 14:03:25	49.1463	2.04776	109	42	438262	34603	86	16	426488	907	23	11774
1.54454e+12	2018-12-11 14:04:00	49.1561	2.04817	84	43	438346	34646	90	25	426578	932	-6	11768
1544537075616	2018-12-11 14:04:36	49.1659	2.04858	93	40	438439	34686	98	22	426676	954	-5	11763
1544537111020	2018-12-11 14:05:11	49.1758	2.04899	103	18	438542	34704	103	23	426779	977	0	11763
1.54454e+12	2018-12-11 14:05:46	49.1856	2.0494	89	10	438631	34714	117	22	426896	999	-28	11735
1.54454e+12	2018-12-11 14:06:22	49.1954	2.04981	83	24	438714	34738	96	23	426992	1022	-13	11722
1.54454e+12	2018-12-11 14:06:57	49.2052	2.05022	100	32	438814	34770	102	27	427094	1049	-2	11720
1544537252524	2018-12-11 14:07:33	49.2151	2.05063	106	23	438920	34793	98	32	427192	1081	8	11728
1.54454e+12	2018-12-11 14:08:08	49.2249	2.05104	109	52	439029	34845	104	22	427296	1103	5	11733
1544537323307	2018-12-11 14:08:43	49.2347	2.05145	86	33	439115	34878	94	14	427390	1117	-8	11725
1544537358716	2018-12-11 14:09:19	49.2446	2.05186	101	26	439216	34904	82	22	427472	1139	19	11744
1544537394132	2018-12-11 14:09:54	49.2544	2.05227	81	19	439297	34923	96	11	427568	1150	-15	11729
1.54454e+12	2018-12-11 14:10:29	49.2642	2.05268	84	42	439381	34965	90	12	427658	1162	-6	11723
1544537464956	2018-12-11 14:11:05	49.2741	2.05309	92	20	439473	34985	77	16	427735	1178	15	11738
1.54454e+12	2018-12-11 14:11:40	49.2839	2.0535	72	34	439545	35019	63	7	427798	1185	9	11747
1.54454e+12	2018-12-11 14:12:16	49.2937	2.0539	65	16	439610	35035	64	16	427862	1201	1	11748
1.54454e+12	2018-12-11 14:12:51	49.3035	2.05431	54	17	439664	35052	74	12	427936	1213	-20	11728
1544537606471	2018-12-11 14:13:26	49.3134	2.05472	54	22	439718	35074	62	7	427998	1220	-8	11720
1.54454e+12	2018-12-11 14:14:02	49.3232	2.05513	70	32	439788	35106	45	19	428043	1239	25	11745
1.54454e+12	2018-12-11 14:14:37	49.3331	2.05554	58	27	439846	35133	42	8	428085	1247	16	11761
1544537712655	2018-12-11 14:15:13	49.3429	2.05595	53	22	439899	35155	51	10	428136	1257	2	11763
1.54454e+12	2018-12-11 14:15:48	49.3527	2.05636	53	25	439952	35180	37	5	428173	1262	16	11779
1.54454e+12	2018-12-11 14:16:23	49.3626	2.05677	33	10	439985	35190	46	14	428219	1276	-13	11766
1544537818884	2018-12-11 14:16:59	49.3724	2.05718	29	6	440014	35196	30	11	428249	1287	-1	11765
1544537854240	2018-12-11 14:17:34	49.3822	2.05759	43	13	440057	35209	32	6	428281	1293	11	11776
1.54454e+12	2018-12-11 14:18:10	49.392	2.058	51	14	440108	35223	41	15	428322	1308	10	11786
1544537924980	2018-12-11 14:18:45	49.4019	2.05841	36	17	440144	35240	27	8	428349	1316	9	11795
1.54454e+12	2018-12-11 14:19:20	49.4117	2.05882	25	3	440169	35243	33	9	428382	1325	-8	11787
1544537995747	2018-12-11 14:19:56	49.4215	2.05923	32	20	440201	35263	33	5	428415	1330	-1	11786
1.54454e+12	2018-12-11 14:20:32	49.4316	2.05965	23	3	440224	35266	29	0	428444	1330	-6	11780
1544538067128	2018-12-11 14:21:07	49.4413	2.06006	35	12	440259	35278	28	4	428472	1334	7	11787
1.54454e+12	2018-12-11 14:21:42	49.451	2.06046	19	4	440278	35282	38	5	428510	1339	-19	11768
1.54454e+12	2018-12-11 14:22:17	49.4609	2.06087	20	4	440298	35286	25	1	428535	1340	-5	11763
1.54454e+12	2018-12-11 14:22:53	49.4707	2.06128	26	9	440324	35295	22	3	428557	1343	4	11767
1544538208128	2018-12-11 14:23:28	49.4805	2.06169	33	10	440357	35305	23	5	428580	1348	10	11777
1.54454e+12	2018-12-11 14:24:04	49.4903	2.0621	34	4	440391	35309	25	5	428605	1353	9	11786
1.54454e+12	2018-12-11 14:24:39	49.5002	2.06251	27	16	440418	35325	28	1	428633	1354	-1	11785
1544538314324	2018-12-11 14:25:14	49.51	2.06292	25	9	440443	35334	27	3	428660	1357	-2	11783
1544538349680	2018-12-11 14:25:50	49.5198	2.06333	36	8	440479	35342	25	0	428685	1357	11	11794
1.54454e+12	2018-12-11 14:26:25	49.5297	2.06374	30	15	440509	35357	38	5	428723	1362	-8	11786
1.54454e+12	2018-12-11 14:27:01	49.5395	2.06415	31	5	440540	35362	25	5	428748	1367	6	11792
1.54454e+12	2018-12-11 14:27:36	49.5493	2.06456	20	5	440560	35367	26	8	428774	1375	-6	11786
1.54454e+12	2018-12-11 14:28:11	49.5592	2.06497	25	3	440585	35370	34	5	428808	1380	-9	11777
1544538526652	2018-12-11 14:28:47	49.569	2.06537	28	5	440613	35375	29	10	428837	1390	-1	11776
1544538562055	2018-12-11 14:29:22	49.5788	2.06578	23	4	440636	35379	23	2	428860	1392	0	11776
1.54454e+12	2018-12-11 14:29:57	49.5887	2.06619	33	4	440669	35383	24	4	428884	1396	9	11785
1.54454e+12	2018-12-11 14:30:33	49.5985	2.0666	22	8	440691	35391	35	13	428919	1409	-13	11772
1.54454e+12	2018-12-11 14:31:08	49.6083	2.06701	29	15	440720	35406	26	2	428945	1411	3	11775
1544538703664	2018-12-11 14:31:44	49.6182	2.06742	43	14	440763	35420	32	4	428977	1415	11	11786
1.54454e+12	2018-12-11 14:32:19	49.628	2.06783	25	3	440788	35423	28	3	429005	1418	-3	11783
1544538774391	2018-12-11 14:32:54	49.6378	2.06824	30	0	440818	35423	40	1	429045	1419	-10	11773
1544538809852	2018-12-11 14:33:30	49.6477	2.06865	31	13	440849	35436	28	1	429073	1420	3	11776
1.54454e+12	2018-12-11 14:34:05	49.6575	2.06906	34	9	440883	35445	28	3	429101	1423	6	11782
1.54454e+12	2018-12-11 14:34:41	49.6673	2.06947	38	8	440921	35453	41	15	429142	1438	-3	11779
1.54454e+12	2018-12-11 14:35:16	49.6771	2.06988	44	7	440965	35460	40	9	429182	1447	4	11783
1544538951355	2018-12-11 14:35:51	49.687	2.07029	33	1	440998	35461	39	9	429221	1456	-6	11777
1544538986768	2018-12-11 14:36:27	49.6968	2.0707	49	19	441047	35480	47	12	429268	1468	2	11779
1544539022136	2018-12-11 14:37:02	49.7066	2.07111	64	26	441111	35506	46	14	429314	1482	18	11797
1.54454e+12	2018-12-11 14:37:38	49.7165	2.07152	60	5	441171	35511	53	4	429367	1486	7	11804
1544539092911	2018-12-11 14:38:13	49.7263	2.07193	51	11	441222	35522	59	16	429426	1502	-8	11796
1.54454e+12	2018-12-11 14:38:48	49.7361	2.07234	71	25	441293	35547	53	5	429479	1507	18	11814
1.54454e+12	2018-12-11 14:39:24	49.746	2.07275	90	32	441383	35579	80	14	429559	1521	10	11824
1544539199096	2018-12-11 14:39:59	49.7558	2.07316	75	24	441458	35603	83	24	429642	1545	-8	11816
1544539234511	2018-12-11 14:40:35	49.7656	2.07357	94	41	441552	35644	92	13	429734	1558	2	11818
1.54454e+12	2018-12-11 14:41:10	49.7755	2.07398	106	39	441658	35683	112	14	429846	1572	-6	11812
1.54454e+12	2018-12-11 14:41:45	49.7853	2.07439	101	32	441759	35715	101	27	429947	1599	0	11812
1544539340704	2018-12-11 14:42:21	49.7951	2.0748	110	41	441869	35756	100	22	430047	1621	10	11822
1544539376120	2018-12-11 14:42:56	49.805	2.07521	126	54	441995	35810	126	33	430173	1654	0	11822
1.54454e+12	2018-12-11 14:43:31	49.8148	2.07562	124	73	442119	35883	127	36	430300	1690	-3	11819
1.54454e+12	2018-12-11 14:44:07	49.8246	2.07602	124	49	442243	35932	140	37	430440	1727	-16	11803
1544539483156	2018-12-11 14:44:43	49.8347	2.07645	140	35	442383	35967	115	38	430555	1765	25	11828
1544539517620	2018-12-11 14:45:18	49.8443	2.07684	126	24	442509	35991	119	26	430674	1791	7	11835
1544539553028	2018-12-11 14:45:53	49.8541	2.07725	141	63	442650	36054	112	27	430786	1818	29	11864
1.54454e+12	2018-12-11 14:46:28	49.8639	2.07766	178	54	442828	36108	125	50	430911	1868	53	11917
1544539623863	2018-12-11 14:47:04	49.8738	2.07807	135	65	442963	36173	118	22	431029	1890	17	11934
1544539659275	2018-12-11 14:47:39	49.8836	2.07848	127	67	443090	36240	152	30	431181	1920	-25	11909
1.54454e+12	2018-12-11 14:48:15	49.8934	2.07889	142	55	443232	36295	126	28	431307	1948	16	11925
1544539730007	2018-12-11 14:48:50	49.9033	2.0793	128	25	443360	36320	141	37	431448	1985	-13	11912
1544539765371	2018-12-11 14:49:25	49.9131	2.07971	134	71	443494	36391	149	34	431597	2019	-15	11897
1544539800832	2018-12-11 14:50:01	49.9229	2.08012	144	38	443638	36429	124	29	431721	2048	20	11917
1.54454e+12	2018-12-11 15:41:20	50.7782	2.11576	88	49	449612	38672	82	19	437571	3307	6	12041
1.54454e+12	2018-12-11 15:41:55	50.7881	2.11617	74	48	449686	38720	93	25	437664	3332	-19	12022
1544542950719	2018-12-11 15:42:31	50.7979	2.11658	89	26	449775	38746	104	19	437768	3351	-15	12007
1544542986087	2018-12-11 15:43:06	50.8077	2.11699	78	24	449853	38770	61	17	437829	3368	17	12024
1.54454e+12	2018-12-11 15:43:42	50.8176	2.1174	56	20	449909	38790	73	5	437902	3373	-17	12007
1.54454e+12	2018-12-11 15:44:17	50.8275	2.11781	82	32	449991	38822	65	11	437967	3384	17	12024
1544543092288	2018-12-11 15:44:52	50.8372	2.11822	62	15	450053	38837	66	11	438033	3395	-4	12020
1544543127688	2018-12-11 15:45:28	50.8471	2.11863	53	13	450106	38850	56	10	438089	3405	-3	12017
1544543163108	2018-12-11 15:46:03	50.8569	2.11904	52	19	450158	38869	69	19	438158	3424	-17	12000
1544543198424	2018-12-11 15:46:38	50.8667	2.11945	62	15	450220	38884	53	20	438211	3444	9	12009
1.54454e+12	2018-12-11 15:47:14	50.8765	2.11986	62	26	450282	38910	46	1	438257	3445	16	12025
1544543269199	2018-12-11 15:47:49	50.8864	2.12027	52	25	450334	38935	59	9	438316	3454	-7	12018
1544543304612	2018-12-11 15:48:25	50.8962	2.12068	42	14	450376	38949	42	8	438358	3462	0	12018
1544543340275	2018-12-11 15:49:00	50.9061	2.12109	44	25	450420	38974	45	6	438403	3468	-1	12017
1544543375392	2018-12-11 15:49:35	50.9159	2.12149	38	16	450458	38990	37	9	438440	3477	1	12018
1544543410851	2018-12-11 15:50:11	50.9257	2.1219	40	16	450498	39006	47	7	438487	3484	-7	12011
1544543446171	2018-12-11 15:50:46	50.9355	2.12231	34	9	450532	39015	47	8	438534	3492	-13	11998
1544543481576	2018-12-11 15:51:22	50.9454	2.12272	32	8	450564	39023	36	2	438570	3494	-4	11994
1544543516984	2018-12-11 15:51:57	50.9552	2.12313	40	18	450604	39041	59	16	438629	3510	-19	11975
1544543552359	2018-12-11 15:52:32	50.965	2.12354	37	26	450641	39067	41	0	438670	3510	-4	11971
1.54454e+12	2018-12-11 15:53:08	50.9749	2.12395	29	6	450670	39073	33	5	438703	3515	-4	11967
1.54454e+12	2018-12-11 15:53:43	50.9847	2.12436	38	6	450708	39079	20	3	438723	3518	18	11985
1544543658583	2018-12-11 15:54:19	50.9945	2.12477	31	6	450739	39085	38	14	438761	3532	-7	11978
1544543693944	2018-12-11 15:54:54	51.0043	2.12518	24	10	450763	39095	26	0	438787	3532	-2	11976
1.54454e+12	2018-12-11 15:55:29	51.0142	2.12559	27	0	450790	39095	26	5	438813	3537	1	11977
1544543764728	2018-12-11 15:56:05	51.024	2.126	17	13	450807	39108	26	4	438839	3541	-9	11968
1.54454e+12	2018-12-11 15:56:40	51.0338	2.12641	31	8	450838	39116	19	7	438858	3548	12	11980
1544543835543	2018-12-11 15:57:16	51.0437	2.12682	39	10	450877	39126	31	2	438889	3550	8	11988
1544543870959	2018-12-11 15:57:51	51.0535	2.12723	28	6	450905	39132	24	7	438913	3557	4	11992
1.54454e+12	2018-12-11 15:58:26	51.0633	2.12764	31	15	450936	39147	35	9	438948	3566	-4	11988
1544543941684	2018-12-11 15:59:02	51.0732	2.12805	30	6	450966	39153	30	11	438978	3577	0	11988
1544543977103	2018-12-11 15:59:37	51.083	2.12846	23	6	450989	39159	27	3	439005	3580	-4	11984
1.54454e+12	2018-12-11 16:00:12	51.0928	2.12887	29	7	451018	39166	24	9	439029	3589	5	11989
1.54454e+12	2018-12-11 16:00:48	51.1026	2.12928	23	0	451041	39166	16	7	439045	3596	7	11996
1.54454e+12	2018-12-11 16:01:23	51.1125	2.12969	19	16	451060	39182	22	2	439067	3598	-3	11993
1544544118647	2018-12-11 16:01:59	51.1223	2.1301	31	21	451091	39203	25	1	439092	3599	6	11999
1544544154020	2018-12-11 16:02:34	51.1321	2.13051	26	12	451117	39215	27	7	439119	3606	-1	11998
1.54454e+12	2018-12-11 16:03:09	51.142	2.13092	28	29	451145	39244	29	6	439148	3612	-1	11997
1.54454e+12	2018-12-11 16:03:45	51.1518	2.13133	26	18	451171	39262	25	8	439173	3620	1	11998
1544544260244	2018-12-11 16:04:20	51.1617	2.13174	32	9	451203	39271	39	5	439212	3625	-7	11991
1544544295656	2018-12-11 16:04:56	51.1715	2.13215	39	1	451242	39272	41	6	439253	3631	-2	11989
1.54454e+12	2018-12-11 16:05:31	51.1813	2.13255	29	2	451271	39274	32	7	439285	3638	-3	11986
1544544366388	2018-12-11 16:06:06	51.1911	2.13296	37	10	451308	39284	44	14	439329	3652	-7	11979
1.54454e+12	2018-12-11 16:06:42	51.201	2.13337	48	27	451356	39311	34	10	439363	3662	14	11993
1544544437160	2018-12-11 16:07:17	51.2108	2.13378	32	10	451388	39321	39	4	439402	3666	-7	11986
1.54454e+12	2018-12-11 16:07:53	51.2206	2.13419	37	15	451425	39336	53	13	439455	3679	-16	11970
1.54454e+12	2018-12-11 16:08:28	51.2305	2.1346	50	8	451475	39344	39	10	439494	3689	11	11981
1544544543343	2018-12-11 16:09:03	51.2403	2.13501	44	17	451519	39361	53	3	439547	3692	-9	11972
1544544578716	2018-12-11 16:09:39	51.2501	2.13542	57	29	451576	39390	50	4	439597	3696	7	11979
1.54454e+12	2018-12-11 16:10:14	51.26	2.13583	70	26	451646	39416	58	8	439655	3704	12	11991
1544544649551	2018-12-11 16:10:50	51.2698	2.13624	71	17	451717	39433	60	12	439715	3716	11	12002
1.54454e+12	2018-12-11 16:11:25	51.2796	2.13665	83	22	451800	39455	78	20	439793	3736	5	12007
1.54454e+12	2018-12-11 16:12:00	51.2895	2.13706	65	9	451865	39464	87	11	439880	3747	-22	11985
1544544756392	2018-12-11 16:12:36	51.2995	2.13748	76	34	451941	39498	80	15	439960	3762	-4	11981
1544544791104	2018-12-11 16:13:11	51.3091	2.13788	90	40	452031	39538	104	43	440064	3805	-14	11967
1.54454e+12	2018-12-11 16:13:47	51.319	2.13829	102	24	452133	39562	85	15	440149	3820	17	11984
1.54454e+12	2018-12-11 16:14:22	51.3288	2.1387	124	44	452257	39606	101	15	440250	3835	23	12007
1544544897239	2018-12-11 16:14:57	51.3386	2.13911	133	31	452390	39637	104	27	440354	3862	29	12036
1544544932703	2018-12-11 16:15:33	51.3484	2.13952	108	38	452498	39675	99	30	440453	3892	9	12045
1544544968027	2018-12-11 16:16:08	51.3583	2.13993	125	52	452623	39727	147	30	440600	3922	-22	12023
1544545003483	2018-12-11 16:16:43	51.3681	2.14034	136	48	452759	39775	113	20	440713	3942	23	12046
1.54455e+12	2018-12-11 16:17:19	51.3779	2.14075	140	58	452899	39833	116	20	440829	3962	24	12070
1544545074211	2018-12-11 16:17:54	51.3878	2.14116	142	50	453041	39883	149	43	440978	4005	-7	12063
1.54455e+12	2018-12-11 16:18:30	51.3976	2.14157	134	83	453175	39966	125	31	441103	4036	9	12072
1544545145020	2018-12-11 16:19:05	51.4074	2.14198	143	81	453318	40047	147	33	441250	4069	-4	12068
1.54455e+12	2018-12-11 16:19:40	51.4173	2.14239	139	55	453457	40102	142	30	441392	4099	-3	12065
1.54455e+12	2018-12-11 16:20:16	51.4271	2.1428	163	60	453620	40162	144	33	441536	4132	19	12084
1544545251167	2018-12-11 16:20:51	51.4369	2.1432	133	76	453753	40238	127	41	441663	4173	6	12090
1544545286584	2018-12-11 16:21:27	51.4467	2.14361	163	72	453916	40310	124	37	441787	4210	39	12129
1544545322036	2018-12-11 16:22:02	51.4566	2.14402	138	83	454054	40393	143	38	441930	4248	-5	12124
1544545357348	2018-12-11 16:22:37	51.4664	2.14443	140	31	454194	40424	163	34	442093	4282	-23	12101
1.54455e+12	2018-12-11 16:23:13	51.4763	2.14484	133	78	454327	40502	142	48	442235	4330	-9	12092
1.54455e+12	2018-12-11 16:23:48	51.4861	2.14525	150	73	454477	40575	137	38	442372	4368	13	12105
1544545463579	2018-12-11 16:24:24	51.4959	2.14566	162	68	454639	40643	133	41	442505	4409	29	12134
1544545498948	2018-12-11 16:24:59	51.5057	2.14607	132	42	454771	40685	138	33	442643	4442	-6	12128
1544545534304	2018-12-11 16:25:34	51.5156	2.14648	141	56	454912	40741	145	24	442788	4466	-4	12124
1.54455e+12	2018-12-11 16:26:10	51.5255	2.1469	149	61	455061	40802	128	36	442916	4502	21	12145
1544545605092	2018-12-11 16:26:45	51.5352	2.1473	136	50	455197	40852	122	24	443038	4526	14	12159
1.54455e+12	2018-12-11 16:27:20	51.5451	2.14771	124	39	455321	40891	130	32	443168	4558	-6	12153
1544545675911	2018-12-11 16:27:56	51.5549	2.14812	130	45	455451	40936	159	35	443327	4593	-29	12124
1.54455e+12	2018-12-11 16:28:31	51.5647	2.14853	122	46	455573	40982	119	17	443446	4610	3	12127
1544545746684	2018-12-11 16:29:07	51.5746	2.14894	118	33	455691	41015	106	24	443552	4634	12	12139
1544545782059	2018-12-11 16:29:42	51.5844	2.14935	96	40	455787	41055	107	19	443659	4653	-11	12128
1544545817468	2018-12-11 16:30:17	51.5942	2.14976	81	35	455868	41090	100	31	443759	4684	-19	12109
1.54455e+12	2018-12-11 16:30:53	51.6041	2.15017	82	43	455950	41133	84	17	443843	4701	-2	12107
1.54455e+12	2018-12-11 16:31:28	51.6139	2.15058	76	32	456026	41165	90	21	443933	4722	-14	12093
1.54455e+12	2018-12-11 16:32:04	51.6237	2.15099	80	19	456106	41184	82	17	444015	4739	-2	12091
1544545959011	2018-12-11 16:32:39	51.6335	2.1514	86	19	456192	41203	93	31	444108	4770	-7	12084
1.54455e+12	2018-12-11 16:33:14	51.6434	2.15181	55	12	456247	41215	66	7	444174	4777	-11	12073
1.54455e+12	2018-12-11 16:33:50	51.6532	2.15222	67	25	456314	41240	70	10	444244	4787	-3	12070
1.54455e+12	2018-12-11 16:34:25	51.663	2.15263	66	22	456380	41262	65	5	444309	4792	1	12071
1.54455e+12	2018-12-11 16:35:01	51.6729	2.15304	46	16	456426	41278	48	7	444357	4799	-2	12069
1.54455e+12	2018-12-11 16:35:36	51.6827	2.15345	50	21	456476	41299	46	16	444403	4815	4	12073
1544546171440	2018-12-11 16:36:11	51.6925	2.15386	39	13	456515	41312	42	10	444445	4825	-3	12070
1544546206812	2018-12-11 16:36:47	51.7024	2.15427	48	13	456563	41325	44	9	444489	4834	4	12074
1544546242172	2018-12-11 16:37:22	51.7122	2.15467	40	5	456603	41330	34	10	444523	4844	6	12080
1.54455e+12	2018-12-11 16:37:58	51.722	2.15508	31	4	456634	41334	38	5	444561	4849	-7	12073
1544546312991	2018-12-11 16:38:33	51.7319	2.15549	39	14	456673	41348	46	9	444607	4858	-7	12066
1544546348355	2018-12-11 16:39:08	51.7417	2.1559	36	6	456709	41354	34	7	444641	4865	2	12068
1544546383728	2018-12-11 16:39:44	51.7515	2.15631	28	8	456737	41362	26	6	444667	4871	2	12070
1.54455e+12	2018-12-11 16:40:19	51.7613	2.15672	31	6	456768	41368	33	8	444700	4879	-2	12068
1544546454500	2018-12-11 16:40:55	51.7712	2.15713	20	4	456788	41372	24	9	444724	4888	-4	12064
1.54455e+12	2018-12-11 16:41:30	51.781	2.15754	20	7	456808	41379	33	3	444757	4891	-13	12051
1544546525324	2018-12-11 16:42:05	51.7908	2.15795	39	15	456847	41394	38	10	444795	4901	1	12052
1544546560732	2018-12-11 16:42:41	51.8007	2.15836	25	7	456872	41401	20	5	444815	4906	5	12057
1544546596116	2018-12-11 16:43:16	51.8105	2.15877	25	4	456897	41405	27	6	444842	4912	-2	12055
1.54455e+12	2018-12-11 16:43:51	51.8203	2.15918	27	16	456924	41421	35	3	444877	4915	-8	12047
1544546666924	2018-12-11 16:44:27	51.8302	2.15959	21	1	456945	41422	24	6	444901	4921	-3	12044
1544546702296	2018-12-11 16:45:02	51.84	2.16	28	7	456973	41429	35	7	444936	4928	-7	12037
1544546737712	2018-12-11 16:45:38	51.8498	2.16041	34	19	457007	41448	35	16	444971	4944	-1	12036
1544546773076	2018-12-11 16:46:13	51.8597	2.16082	35	15	457042	41463	34	6	445005	4950	1	12037
1.54455e+12	2018-12-11 16:46:49	51.8695	2.16123	42	6	457084	41469	32	15	445037	4965	10	12047
1544546843911	2018-12-11 16:47:24	51.8793	2.16164	32	3	457116	41472	29	12	445066	4977	3	12050
1544546879219	2018-12-11 16:47:59	51.8891	2.16205	36	16	457152	41488	30	5	445096	4982	6	12056
1544546914636	2018-12-11 16:48:35	51.899	2.16246	37	15	457189	41503	27	3	445123	4985	10	12066
1.54455e+12	2018-12-11 16:49:10	51.9088	2.16287	24	2	457213	41505	45	4	445168	4989	-21	12045
1.54455e+12	2018-12-11 16:49:46	51.9189	2.16329	34	5	457247	41510	28	6	445196	4995	6	12051
1.54455e+12	2018-12-11 16:50:21	51.9285	2.16369	35	12	457282	41522	29	11	445225	5006	6	12057
1.54455e+12	2018-12-11 16:50:56	51.9383	2.1641	39	13	457321	41535	38	15	445263	5021	1	12058
1.54455e+12	2018-12-11 16:51:32	51.9481	2.16451	44	17	457365	41552	33	13	445296	5034	11	12069
1.54455e+12	2018-12-11 16:52:07	51.958	2.16492	37	16	457402	41568	41	3	445337	5037	-4	12065
1.54455e+12	2018-12-11 16:52:42	51.9678	2.16533	44	20	457446	41588	33	8	445370	5045	11	12076
1.54455e+12	2018-12-11 16:53:18	51.9776	2.16574	33	19	457479	41607	49	2	445419	5047	-16	12060
1.54455e+12	2018-12-11 16:53:53	51.9875	2.16614	62	10	457541	41617	47	9	445466	5056	15	12075
1544547268524	2018-12-11 16:54:29	51.9973	2.16655	38	18	457579	41635	45	9	445511	5065	-7	12068
1544547303928	2018-12-11 16:55:04	52.0071	2.16696	51	17	457630	41652	60	16	445571	5081	-9	12059
1544547339335	2018-12-11 16:55:39	52.017	2.16737	57	11	457687	41663	58	9	445629	5090	-1	12058
1.54455e+12	2018-12-11 16:56:15	52.0268	2.16778	70	20	457757	41683	70	13	445699	5103	0	12058
1.54455e+12	2018-12-11 16:56:50	52.0366	2.16819	71	29	457828	41712	56	26	445755	5129	15	12073
1544547445531	2018-12-11 16:57:26	52.0465	2.1686	70	19	457898	41731	67	17	445822	5146	3	12076
1.54455e+12	2018-12-11 16:58:01	52.0563	2.16901	84	39	457982	41770	67	17	445889	5163	17	12093
1544547516303	2018-12-11 16:58:36	52.0661	2.16942	76	37	458058	41807	86	5	445975	5168	-10	12083
1544547551715	2018-12-11 16:59:12	52.076	2.16983	92	18	458150	41825	94	21	446069	5189	-2	12081
1544547587080	2018-12-11 16:59:47	52.0858	2.17024	86	51	458236	41876	104	25	446173	5214	-18	12063
1.54455e+12	2018-12-11 17:00:22	52.0956	2.17065	126	57	458362	41933	114	19	446287	5233	12	12075
1544547657871	2018-12-11 17:00:58	52.1054	2.17106	98	38	458460	41971	119	23	446406	5256	-21	12054
1.54455e+12	2018-12-11 17:01:33	52.1153	2.17147	125	35	458585	42006	108	17	446514	5273	17	12071
1.54455e+12	2018-12-11 17:02:09	52.1251	2.17188	99	42	458684	42048	111	23	446625	5296	-12	12059
1544547764104	2018-12-11 17:02:44	52.1349	2.17229	107	59	458791	42107	121	30	446746	5326	-14	12045
1.54455e+12	2018-12-11 17:03:20	52.145	2.17271	116	63	458907	42170	122	32	446868	5358	-6	12039
1544547834839	2018-12-11 17:03:55	52.1546	2.17311	119	31	459026	42201	128	24	446996	5382	-9	12030
1.54455e+12	2018-12-11 17:04:30	52.1644	2.17352	118	47	459144	42248	125	31	447121	5413	-7	12023
1544547905611	2018-12-11 17:05:06	52.1743	2.17393	121	45	459265	42293	119	36	447240	5449	2	12025
1.54455e+12	2018-12-11 17:05:41	52.1841	2.17434	127	73	459392	42366	124	22	447364	5471	3	12028
1544547976431	2018-12-11 17:06:16	52.1939	2.17475	125	71	459517	42437	119	27	447483	5498	6	12034
1544548011803	2018-12-11 17:06:52	52.2038	2.17516	129	48	459646	42485	109	38	447592	5536	20	12054
1.54455e+12	2018-12-11 17:07:27	52.2136	2.17557	127	44	459773	42529	138	33	447730	5569	-11	12043
1.54455e+12	2018-12-11 17:08:03	52.2234	2.17598	124	57	459897	42586	136	38	447866	5607	-12	12031
1544548117983	2018-12-11 17:08:38	52.2332	2.17639	142	62	460039	42648	121	32	447987	5639	21	12052
1.54455e+12	2018-12-11 17:09:13	52.2431	2.1768	115	41	460154	42689	137	34	448124	5673	-22	12030
1544548189159	2018-12-11 17:09:49	52.253	2.17721	136	54	460290	42743	127	29	448251	5702	9	12039
1544548224131	2018-12-11 17:10:24	52.2627	2.17761	117	47	460407	42790	110	23	448361	5725	7	12046
1544548259544	2018-12-11 17:11:00	52.2726	2.17802	104	49	460511	42839	101	28	448462	5753	3	12049
1.54455e+12	2018-12-11 17:11:35	52.2824	2.17843	90	18	460601	42857	101	25	448563	5778	-11	12038
1.54455e+12	2018-12-11 17:12:10	52.2922	2.17884	120	39	460721	42896	105	20	448668	5798	15	12053
1.54455e+12	2018-12-11 17:12:46	52.3021	2.17925	92	32	460813	42928	106	24	448774	5822	-14	12039
1544548401087	2018-12-11 17:13:21	52.3119	2.17966	91	49	460904	42977	90	18	448864	5840	1	12040
1544548436499	2018-12-11 17:13:56	52.3217	2.18007	86	36	460990	43013	75	29	448939	5869	11	12051
1544548471863	2018-12-11 17:14:32	52.3315	2.18048	86	23	461076	43036	90	19	449029	5888	-4	12047
1544548507323	2018-12-11 17:15:07	52.3414	2.18089	73	9	461149	43045	86	22	449115	5910	-13	12034
1.54455e+12	2018-12-11 17:15:43	52.3512	2.1813	81	39	461230	43084	91	14	449206	5924	-10	12024
1544548578043	2018-12-11 17:16:18	52.361	2.18171	68	12	461298	43096	77	16	449283	5940	-9	12015
1.54455e+12	2018-12-11 17:16:54	52.371	2.18212	70	23	461368	43119	63	18	449346	5958	7	12022
1544548648828	2018-12-11 17:17:29	52.3807	2.18253	77	34	461445	43153	76	21	449422	5979	1	12023
1544548684239	2018-12-11 17:18:04	52.3905	2.18294	70	16	461515	43169	60	8	449482	5987	10	12033
1.54455e+12	2018-12-11 17:18:40	52.4004	2.18335	68	17	461583	43186	57	12	449539	5999	11	12044
1.54455e+12	2018-12-11 17:19:15	52.4102	2.18376	41	9	461624	43195	54	9	449593	6008	-13	12031
1544548790471	2018-12-11 17:19:50	52.4201	2.18417	43	14	461667	43209	48	8	449641	6016	-5	12026
1.54455e+12	2018-12-11 17:20:26	52.4299	2.18458	42	5	461709	43214	52	13	449693	6029	-10	12016
1544548861259	2018-12-11 17:21:01	52.4397	2.18499	43	10	461752	43224	46	9	449739	6038	-3	12013
1544548896568	2018-12-11 17:21:37	52.4495	2.1854	49	19	461801	43243	46	6	449785	6044	3	12016
1.54455e+12	2018-12-11 17:22:12	52.4594	2.18581	37	5	461838	43248	50	3	449835	6047	-13	12003
1544548967391	2018-12-11 17:22:47	52.4692	2.18622	35	17	461873	43265	38	12	449873	6059	-3	12000
1.54455e+12	2018-12-11 17:23:23	52.479	2.18663	41	6	461914	43271	30	3	449903	6062	11	12011
1.54455e+12	2018-12-11 17:23:58	52.4889	2.18704	27	10	461941	43281	44	9	449947	6071	-17	11994
1.54455e+12	2018-12-11 17:24:34	52.4987	2.18745	31	9	461972	43290	39	11	449986	6082	-8	11986
1544549108948	2018-12-11 17:25:09	52.5085	2.18785	30	11	462002	43301	30	3	450016	6085	0	11986
1544549144359	2018-12-11 17:25:44	52.5184	2.18826	26	15	462028	43316	38	8	450054	6093	-12	11974
1.54455e+12	2018-12-11 17:26:20	52.5282	2.18867	33	24	462061	43340	37	8	450091	6101	-4	11970
1.54455e+12	2018-12-11 17:26:55	52.538	2.18908	28	11	462089	43351	28	6	450119	6107	0	11970
1.54455e+12	2018-12-11 17:27:31	52.5478	2.18949	23	6	462112	43357	32	4	450151	6111	-9	11961
1.54455e+12	2018-12-11 17:28:06	52.5577	2.1899	32	13	462144	43370	28	3	450179	6114	4	11965
1.54455e+12	2018-12-11 17:28:41	52.5675	2.19031	24	10	462168	43380	24	10	450203	6124	0	11965
1.54455e+12	2018-12-11 17:29:17	52.5773	2.19072	30	13	462198	43393	30	6	450233	6130	0	11965
1.54455e+12	2018-12-11 17:29:52	52.5872	2.19113	25	16	462223	43409	22	7	450255	6137	3	11968
1.54455e+12	2018-12-11 17:30:27	52.597	2.19154	25	2	462248	43411	29	5	450284	6142	-4	11964
1.54455e+12	2018-12-11 17:31:03	52.6068	2.19195	31	8	462279	43419	28	1	450312	6143	3	11967
1544549498244	2018-12-11 17:31:38	52.6167	2.19236	23	3	462302	43422	20	8	450332	6151	3	11970
1544549533656	2018-12-11 17:32:14	52.6265	2.19277	31	10	462333	43432	24	2	450356	6153	7	11977
1544549569063	2018-12-11 17:32:49	52.6363	2.19318	22	10	462355	43442	26	6	450382	6159	-4	11973
1.54455e+12	2018-12-11 17:33:24	52.6462	2.19359	27	7	462382	43449	24	2	450406	6161	3	11976
1.54455e+12	2018-12-11 17:34:00	52.656	2.194	31	7	462413	43456	32	3	450438	6164	-1	11975
1544549675256	2018-12-11 17:34:35	52.6658	2.19441	32	16	462445	43472	29	8	450467	6172	3	11978
1544549710671	2018-12-11 17:35:11	52.6757	2.19482	42	7	462487	43479	41	12	450508	6184	1	11979
1544549745983	2018-12-11 17:35:46	52.6855	2.19523	32	16	462519	43495	26	6	450534	6190	6	11985
1.54455e+12	2018-12-11 17:36:21	52.6953	2.19564	32	21	462551	43516	29	5	450563	6195	3	11988
1544549816860	2018-12-11 17:36:57	52.7052	2.19605	31	2	462582	43518	33	5	450596	6200	-2	11986
1.54455e+12	2018-12-11 17:37:32	52.715	2.19646	31	21	462613	43539	37	4	450633	6204	-6	11980
1544549887635	2018-12-11 17:38:08	52.7248	2.19687	36	9	462649	43548	42	9	450675	6213	-6	11974
1.54455e+12	2018-12-11 17:38:43	52.7346	2.19728	43	12	462692	43560	29	1	450704	6214	14	11988
1544549958408	2018-12-11 17:39:18	52.7445	2.19769	48	18	462740	43578	42	12	450746	6226	6	11994
1.54455e+12	2018-12-11 17:39:54	52.7543	2.1981	57	12	462797	43590	36	14	450782	6240	21	12015
1.54455e+12	2018-12-11 17:40:30	52.7643	2.19851	45	17	462842	43607	46	11	450828	6251	-1	12014
1.54455e+12	2018-12-11 17:41:05	52.774	2.19892	53	11	462895	43618	53	14	450881	6265	0	12014
1.54455e+12	2018-12-11 17:41:40	52.7838	2.19932	48	13	462943	43631	55	29	450936	6294	-7	12007
1544550135376	2018-12-11 17:42:15	52.7936	2.19973	61	20	463004	43651	53	7	450989	6301	8	12015
1544550170687	2018-12-11 17:42:51	52.8034	2.20014	73	30	463077	43681	69	12	451058	6313	4	12019
1544550206104	2018-12-11 17:43:26	52.8133	2.20055	64	11	463141	43692	64	13	451122	6326	0	12019
1544550241471	2018-12-11 17:44:01	52.8231	2.20096	79	27	463220	43719	74	11	451196	6337	5	12024
1.54455e+12	2018-12-11 17:44:37	52.8329	2.20137	72	15	463292	43734	89	23	451285	6360	-17	12007
1.54455e+12	2018-12-11 17:45:12	52.8428	2.20178	77	28	463369	43762	75	26	451360	6386	2	12009
1.54455e+12	2018-12-11 17:45:48	52.8526	2.20219	102	38	463471	43800	84	22	451444	6408	18	12027
1.54455e+12	2018-12-11 17:46:23	52.8624	2.2026	90	41	463561	43841	92	23	451536	6431	-2	12025
1544550418468	2018-12-11 17:46:58	52.8723	2.20301	105	49	463666	43890	103	21	451639	6452	2	12027
1.54455e+12	2018-12-11 17:47:34	52.8821	2.20342	86	34	463752	43924	112	23	451751	6475	-26	12001
1544550489255	2018-12-11 17:48:09	52.8919	2.20383	123	39	463875	43963	112	18	451863	6493	11	12012
1.54455e+12	2018-12-11 17:48:45	52.9018	2.20424	128	44	464003	44007	134	38	451997	6531	-6	12006
1544550560024	2018-12-11 17:49:20	52.9116	2.20465	130	52	464133	44059	134	27	452131	6558	-4	12002
1.54455e+12	2018-12-11 17:49:55	52.9214	2.20506	121	53	464254	44112	135	25	452266	6583	-14	11988
1544550630843	2018-12-11 17:50:31	52.9313	2.20547	168	62	464422	44174	137	26	452403	6609	31	12019
1544550666267	2018-12-11 17:51:06	52.9411	2.20588	127	39	464549	44213	121	30	452524	6639	6	12025
1.54455e+12	2018-12-11 17:51:42	52.9509	2.20629	137	51	464686	44264	125	34	452649	6673	12	12037
1544550736999	2018-12-11 17:52:17	52.9608	2.2067	151	55	464837	44319	151	40	452800	6713	0	12037
1544550772403	2018-12-11 17:52:52	52.9706	2.20711	155	39	464992	44358	129	21	452929	6734	26	12063
1.54455e+12	2018-12-11 17:53:28	52.9804	2.20752	145	41	465137	44399	155	26	453084	6760	-10	12053
1.54455e+12	2018-12-11 17:54:04	52.9904	2.20793	147	50	465284	44449	116	29	453200	6789	31	12084
1.54455e+12	2018-12-11 17:54:39	53.0001	2.20834	145	55	465429	44504	141	25	453341	6814	4	12088
1544550913959	2018-12-11 17:55:14	53.0099	2.20875	132	53	465561	44557	138	33	453479	6847	-6	12082
1544550949328	2018-12-11 17:55:49	53.0197	2.20916	129	55	465690	44612	135	23	453614	6870	-6	12076
1.54455e+12	2018-12-11 17:56:25	53.0296	2.20957	148	74	465838	44686	117	22	453731	6892	31	12107
1.54455e+12	2018-12-11 17:57:00	53.0394	2.20998	152	75	465990	44761	145	36	453876	6928	7	12114
1.54455e+12	2018-12-11 17:57:36	53.0492	2.21038	148	39	466138	44800	142	38	454018	6966	6	12120
1.54455e+12	2018-12-11 17:58:11	53.0591	2.21079	150	54	466288	44854	148	32	454166	6998	2	12122
1544551126315	2018-12-11 17:58:46	53.0689	2.2112	123	41	466411	44895	136	40	454302	7038	-13	12109
1544551161684	2018-12-11 17:59:22	53.0787	2.21161	145	35	466556	44930	128	22	454430	7060	17	12126
1544551197139	2018-12-11 17:59:57	53.0886	2.21202	148	55	466704	44985	141	24	454571	7084	7	12133
1544551232504	2018-12-11 18:00:33	53.0984	2.21243	125	48	466829	45033	138	40	454709	7124	-13	12120
1544551267880	2018-12-11 18:01:08	53.1082	2.21284	161	74	466990	45107	113	25	454822	7149	48	12168
1.54455e+12	2018-12-11 18:01:43	53.1181	2.21325	139	53	467129	45160	139	23	454961	7172	0	12168
1.54455e+12	2018-12-11 18:02:19	53.1279	2.21366	131	65	467260	45225	129	34	455090	7206	2	12170
1544551374055	2018-12-11 18:02:54	53.1377	2.21407	133	57	467393	45282	131	33	455221	7239	2	12172
1.54455e+12	2018-12-11 18:03:29	53.1475	2.21448	110	44	467503	45326	96	16	455317	7255	14	12186
1544551444880	2018-12-11 18:04:05	53.1574	2.21489	112	31	467615	45357	87	14	455404	7269	25	12211
1.54455e+12	2018-12-11 18:05:16	53.177	2.21571	91	26	467798	45420	77	13	455559	7303	14	12239
1544551551075	2018-12-11 18:05:51	53.1869	2.21612	74	23	467872	45443	66	26	455625	7329	8	12247
1.54455e+12	2018-12-11 18:06:26	53.1967	2.21653	71	13	467943	45456	75	16	455700	7345	-4	12243
1544551621783	2018-12-11 18:07:02	53.2065	2.21694	53	10	467996	45466	79	24	455779	7369	-26	12217
1.54455e+12	2018-12-11 18:07:37	53.2164	2.21735	70	13	468066	45479	69	4	455848	7373	1	12218
1.54455e+12	2018-12-11 18:08:13	53.2262	2.21776	56	20	468122	45499	61	19	455909	7392	-5	12213
1544551727980	2018-12-11 18:08:48	53.236	2.21817	48	6	468170	45505	59	6	455968	7398	-11	12202
1544551763431	2018-12-11 18:09:23	53.2459	2.21858	46	23	468216	45528	42	11	456010	7409	4	12206
1.54455e+12	2018-12-11 18:09:59	53.2557	2.21899	30	4	468246	45532	47	13	456057	7422	-17	12189
1.54455e+12	2018-12-11 18:10:34	53.2655	2.2194	36	18	468282	45550	37	5	456094	7427	-1	12188
1.54455e+12	2018-12-11 18:11:10	53.2753	2.21981	36	10	468318	45560	41	2	456135	7429	-5	12183
1.54455e+12	2018-12-11 18:11:45	53.2852	2.22022	43	18	468361	45578	37	6	456172	7435	6	12189
1544551940607	2018-12-11 18:12:21	53.2951	2.22063	31	8	468392	45586	33	4	456205	7439	-2	12187
1544551975775	2018-12-11 18:12:56	53.3049	2.22104	40	11	468432	45597	34	7	456239	7446	6	12193
1544552011128	2018-12-11 18:13:31	53.3147	2.22144	30	17	468462	45614	28	4	456267	7450	2	12195
1544552046491	2018-12-11 18:14:06	53.3245	2.22185	19	9	468481	45623	26	8	456293	7458	-7	12188
1544552081916	2018-12-11 18:14:42	53.3343	2.22226	20	4	468501	45627	30	7	456323	7465	-10	12178
1.54455e+12	2018-12-11 18:15:17	53.3442	2.22267	23	9	468524	45636	24	2	456347	7467	-1	12177
1544552152736	2018-12-11 18:15:53	53.354	2.22308	29	7	468553	45643	38	11	456385	7478	-9	12168
1544552188052	2018-12-11 18:16:28	53.3638	2.22349	30	6	468583	45649	29	2	456414	7480	1	12169
1.54456e+12	2018-12-11 20:11:28	55.2805	2.30335	138	42	468721	42	121	45	456535	45	17	12186
1544559123464	2018-12-11 20:12:03	55.2903	2.30376	147	77	468868	119	130	33	456665	78	17	12203
1544559158779	2018-12-11 20:12:39	55.3001	2.30417	164	77	469032	196	130	26	456795	104	34	12237
1544559194187	2018-12-11 20:13:14	55.31	2.30458	135	58	469167	254	117	31	456912	135	18	12255
1544559229648	2018-12-11 20:13:50	55.3198	2.30499	156	80	469323	334	135	29	457047	164	21	12276
1544559264972	2018-12-11 20:14:25	55.3296	2.3054	144	61	469467	395	140	16	457187	180	4	12280
1544559300387	2018-12-11 20:15:00	55.3395	2.30581	137	51	469604	446	120	26	457307	206	17	12297
1544559335743	2018-12-11 20:15:36	55.3493	2.30622	139	66	469743	512	129	33	457436	239	10	12307
1544559371204	2018-12-11 20:16:11	55.3591	2.30663	146	93	469889	605	151	47	457587	286	-5	12302
1.54456e+12	2018-12-11 20:16:47	55.369	2.30704	127	29	470016	634	140	34	457727	320	-13	12289
1544559441947	2018-12-11 20:17:22	55.3788	2.30745	146	63	470162	697	134	38	457861	358	12	12301
1544559477387	2018-12-11 20:17:57	55.3886	2.30786	147	51	470309	748	119	28	457980	386	28	12329
1544559512756	2018-12-11 20:18:33	55.3985	2.30827	127	42	470436	790	114	24	458094	410	13	12342
1544559548112	2018-12-11 20:19:08	55.4083	2.30868	125	38	470561	828	137	36	458231	446	-12	12330
1544559583527	2018-12-11 20:19:44	55.4181	2.30909	145	60	470706	888	104	24	458335	470	41	12371
1.54456e+12	2018-12-11 20:20:19	55.4279	2.3095	114	54	470820	942	103	22	458438	492	11	12382
1544559654303	2018-12-11 20:20:54	55.4378	2.30991	104	45	470924	987	105	30	458543	522	-1	12381
1544559689720	2018-12-11 20:21:30	55.4476	2.31032	100	48	471024	1035	90	12	458633	534	10	12391
1.54456e+12	2018-12-11 20:22:05	55.4574	2.31073	95	30	471119	1065	92	13	458725	547	3	12394
1.54456e+12	2018-12-11 20:22:41	55.4673	2.31114	93	34	471212	1099	67	9	458792	556	26	12420
1544559795840	2018-12-11 20:23:16	55.4771	2.31155	77	34	471289	1133	78	16	458870	572	-1	12419
1544559831251	2018-12-11 20:23:51	55.4869	2.31196	55	10	471344	1143	68	9	458938	581	-13	12406
1544559867716	2018-12-11 20:24:28	55.4971	2.31238	79	44	471423	1187	73	18	459011	599	6	12412
1544559902084	2018-12-11 20:25:02	55.5066	2.31278	62	14	471485	1201	59	21	459070	620	3	12415
1.54456e+12	2018-12-11 20:25:37	55.5164	2.31319	61	26	471546	1227	53	9	459123	629	8	12423
1544559972812	2018-12-11 20:26:13	55.5263	2.31359	48	21	471594	1248	49	10	459172	639	-1	12422
1544560008219	2018-12-11 20:26:48	55.5361	2.314	52	19	471646	1267	39	10	459211	649	13	12435
1544560043627	2018-12-11 20:27:24	55.5459	2.31441	46	10	471692	1277	34	11	459245	660	12	12447
1.54456e+12	2018-12-11 20:27:59	55.5558	2.31482	44	12	471736	1289	36	6	459281	666	8	12455
1544560114368	2018-12-11 20:28:34	55.5656	2.31523	39	3	471775	1292	43	10	459324	676	-4	12451
1544560149775	2018-12-11 20:29:10	55.5754	2.31564	43	15	471818	1307	40	5	459364	681	3	12454
1544560185239	2018-12-11 20:29:45	55.5853	2.31605	37	9	471855	1316	30	6	459394	687	7	12461
1.54456e+12	2018-12-11 20:30:21	55.5951	2.31646	36	6	471891	1322	28	9	459422	696	8	12469
1.54456e+12	2018-12-11 20:30:56	55.6049	2.31687	28	10	471919	1332	35	4	459457	700	-7	12462
1544560291379	2018-12-11 20:31:31	55.6147	2.31728	31	5	471950	1337	35	10	459492	710	-4	12458
1.54456e+12	2018-12-11 20:32:07	55.6246	2.31769	36	3	471986	1340	35	9	459527	719	1	12459
1544560362143	2018-12-11 20:32:42	55.6344	2.3181	33	17	472019	1357	37	9	459564	728	-4	12455
1544560397508	2018-12-11 20:33:18	55.6442	2.31851	27	12	472046	1369	25	3	459589	731	2	12457
1544560432964	2018-12-11 20:33:53	55.6541	2.31892	36	18	472082	1387	30	5	459619	736	6	12463
1.54456e+12	2018-12-11 20:34:28	55.6639	2.31933	33	6	472115	1393	36	5	459655	741	-3	12460
1.54456e+12	2018-12-11 20:35:04	55.6737	2.31974	31	21	472146	1414	31	6	459686	747	0	12460
1544560539071	2018-12-11 20:35:39	55.6836	2.32015	25	12	472171	1426	24	3	459710	750	1	12461
1.54456e+12	2018-12-11 20:36:15	55.6934	2.32056	41	6	472212	1432	26	2	459736	752	15	12476
1.54456e+12	2018-12-11 20:36:50	55.7032	2.32097	23	9	472235	1441	38	9	459774	761	-15	12461
1.54456e+12	2018-12-11 20:37:25	55.713	2.32138	33	7	472268	1448	25	2	459799	763	8	12469
1544560681420	2018-12-11 20:38:01	55.7231	2.3218	24	7	472292	1455	34	6	459833	769	-10	12459
1544560716044	2018-12-11 20:38:36	55.7327	2.3222	34	6	472326	1461	29	3	459862	772	5	12464
1544560751500	2018-12-11 20:39:12	55.7426	2.32261	28	16	472354	1477	33	14	459895	786	-5	12459
1.54456e+12	2018-12-11 20:39:47	55.7524	2.32302	26	7	472380	1484	30	2	459925	788	-4	12455
1544560822224	2018-12-11 20:40:22	55.7622	2.32343	30	10	472410	1494	44	7	459969	795	-14	12441
1.54456e+12	2018-12-11 20:40:58	55.772	2.32384	48	12	472458	1506	44	4	460013	799	4	12445
1.54456e+12	2018-12-11 20:41:33	55.7819	2.32425	39	16	472497	1522	48	10	460061	809	-9	12436
1.54456e+12	2018-12-11 20:42:08	55.7917	2.32465	39	16	472536	1538	44	11	460105	820	-5	12431
1.54456e+12	2018-12-11 20:42:44	55.8015	2.32506	36	10	472572	1548	40	8	460145	828	-4	12427
1.54456e+12	2018-12-11 20:43:19	55.8114	2.32547	30	13	472602	1561	32	11	460177	839	-2	12425
1.54456e+12	2018-12-11 20:43:55	55.8213	2.32589	36	5	472638	1566	33	2	460210	841	3	12428
1544561069963	2018-12-11 20:44:30	55.831	2.32629	40	8	472678	1574	46	7	460256	848	-6	12422
1544561140792	2018-12-11 20:45:41	55.8507	2.32711	44	12	472774	1599	38	5	460339	856	6	12435
1544561176156	2018-12-11 20:46:16	55.8605	2.32752	63	25	472837	1624	42	6	460381	862	21	12456
1544561211619	2018-12-11 20:46:52	55.8704	2.32793	48	14	472885	1638	38	4	460419	866	10	12466
1544561246928	2018-12-11 20:47:27	55.8802	2.32834	55	7	472940	1645	48	4	460467	870	7	12473
1.54456e+12	2018-12-11 20:48:02	55.89	2.32875	60	31	473000	1676	56	6	460523	876	4	12477
1.54456e+12	2018-12-11 20:48:38	55.8998	2.32916	65	29	473065	1705	63	4	460586	880	2	12479
1.54456e+12	2018-12-11 20:49:13	55.9097	2.32957	67	43	473132	1748	52	14	460638	894	15	12494
1.54456e+12	2018-12-11 20:49:49	55.9195	2.32998	67	25	473199	1773	71	19	460709	913	-4	12490
1544561423896	2018-12-11 20:50:24	55.9293	2.33039	74	26	473273	1799	70	21	460779	934	4	12494
1.54456e+12	2018-12-11 20:50:59	55.9392	2.3308	81	38	473354	1837	71	17	460850	951	10	12504
1544561494871	2018-12-11 20:51:35	55.9491	2.33121	75	31	473429	1868	87	36	460937	987	-12	12492
1544561530144	2018-12-11 20:52:10	55.9588	2.33162	80	34	473509	1902	72	29	461009	1016	8	12500
1544561565451	2018-12-11 20:52:45	55.9687	2.33203	88	23	473597	1925	81	21	461090	1037	7	12507
1.54456e+12	2018-12-11 20:53:21	55.9785	2.33244	108	30	473705	1955	100	21	461190	1058	8	12515
1.54456e+12	2018-12-11 20:53:56	55.9883	2.33285	88	32	473793	1987	112	29	461302	1087	-24	12491
1544561671636	2018-12-11 20:54:32	55.9982	2.33326	115	34	473908	2021	128	26	461430	1113	-13	12478
1.54456e+12	2018-12-11 20:55:07	56.008	2.33367	140	58	474048	2079	124	29	461554	1142	16	12494
1.54456e+12	2018-12-11 20:55:42	56.0178	2.33408	130	56	474178	2135	124	14	461678	1156	6	12500
1.54456e+12	2018-12-11 20:56:18	56.0277	2.33449	138	54	474316	2189	149	38	461827	1194	-11	12489
1.54456e+12	2018-12-11 20:56:53	56.0375	2.3349	112	41	474428	2230	121	19	461948	1213	-9	12480
1.54456e+12	2018-12-11 20:57:29	56.0473	2.3353	119	46	474547	2276	143	41	462091	1254	-24	12456
1544561884012	2018-12-11 20:58:04	56.0571	2.33571	142	64	474689	2340	122	26	462213	1280	20	12476
1544561919391	2018-12-11 20:58:39	56.067	2.33612	136	57	474825	2397	147	34	462360	1314	-11	12465
1.54456e+12	2018-12-11 20:59:15	56.0768	2.33653	135	62	474960	2459	140	41	462500	1355	-5	12460
1544561990159	2018-12-11 20:59:50	56.0866	2.33694	146	65	475106	2524	139	41	462639	1396	7	12467
1.54456e+12	2018-12-11 21:00:26	56.0965	2.33735	160	67	475266	2591	143	22	462782	1418	17	12484
1544562061027	2018-12-11 21:01:01	56.1063	2.33776	145	55	475411	2646	129	36	462911	1454	16	12500
1.54456e+12	2018-12-11 21:01:37	56.1164	2.33818	149	45	475560	2691	137	42	463048	1496	12	12512
1.54456e+12	2018-12-11 21:02:12	56.126	2.33858	131	59	475691	2750	125	24	463173	1520	6	12518
1.54456e+12	2018-12-11 21:02:47	56.1358	2.33899	145	65	475836	2815	135	34	463308	1554	10	12528
1544562202536	2018-12-11 21:03:23	56.1456	2.3394	133	58	475969	2873	149	36	463457	1590	-16	12512
1.54456e+12	2018-12-11 21:03:58	56.1555	2.33981	120	32	476089	2905	133	52	463590	1642	-13	12499
1.54456e+12	2018-12-11 21:04:33	56.1653	2.34022	153	63	476242	2968	145	40	463735	1682	8	12507
1.54456e+12	2018-12-11 21:05:09	56.1751	2.34063	118	37	476360	3005	145	41	463880	1723	-27	12480
1544562344092	2018-12-11 21:05:44	56.1849	2.34104	135	66	476495	3071	166	38	464046	1761	-31	12449
1544562379508	2018-12-11 21:06:20	56.1948	2.34145	133	59	476628	3130	138	33	464184	1794	-5	12444
1544562414864	2018-12-11 21:06:55	56.2046	2.34186	140	89	476768	3219	138	36	464322	1830	2	12446
1.54456e+12	2018-12-11 21:07:30	56.2144	2.34227	142	39	476910	3258	124	26	464446	1856	18	12464
1.54456e+12	2018-12-11 21:08:06	56.2243	2.34268	145	65	477055	3323	118	29	464564	1885	27	12491
1.54456e+12	2018-12-11 21:08:41	56.2341	2.34309	148	62	477203	3385	127	22	464691	1907	21	12512
1544562556471	2018-12-11 21:09:16	56.2439	2.3435	126	81	477329	3466	140	33	464831	1940	-14	12498
1544562591879	2018-12-11 21:09:52	56.2538	2.34391	131	43	477460	3509	138	36	464969	1976	-7	12491
1.54456e+12	2018-12-11 21:10:27	56.2636	2.34432	118	27	477578	3536	97	33	465066	2009	21	12512
1.54456e+12	2018-12-11 21:11:03	56.2734	2.34473	123	54	477701	3590	111	14	465177	2023	12	12524
1.54456e+12	2018-12-11 21:11:38	56.2833	2.34514	85	30	477786	3620	98	17	465275	2040	-13	12511
1544562733487	2018-12-11 21:12:13	56.2931	2.34555	101	26	477887	3646	93	15	465368	2055	8	12519
1.54456e+12	2018-12-11 21:12:49	56.3029	2.34595	91	35	477978	3681	85	22	465453	2077	6	12525
1544562804215	2018-12-11 21:13:24	56.3128	2.34636	85	24	478063	3705	79	15	465532	2092	6	12531
1544562839620	2018-12-11 21:14:00	56.3226	2.34677	69	39	478132	3744	80	18	465612	2110	-11	12520
1.54456e+12	2018-12-11 21:14:35	56.3324	2.34718	71	21	478203	3765	52	15	465664	2125	19	12539
1.54456e+12	2018-12-11 21:15:11	56.3424	2.3476	45	20	478248	3785	49	9	465713	2134	-4	12535
1.54456e+12	2018-12-11 21:15:46	56.3521	2.348	50	6	478298	3791	56	11	465769	2145	-6	12529
1544562981176	2018-12-11 21:16:21	56.3619	2.34841	46	20	478344	3811	58	16	465827	2161	-12	12517
1.54456e+12	2018-12-11 21:16:57	56.3717	2.34882	42	6	478386	3817	32	8	465859	2169	10	12527
1.54456e+12	2018-12-11 21:17:32	56.3816	2.34923	46	22	478432	3839	52	12	465911	2181	-6	12521
1544563087368	2018-12-11 21:18:07	56.3914	2.34964	37	22	478469	3861	49	12	465960	2193	-12	12509
1.54456e+12	2018-12-11 21:18:43	56.4012	2.35005	35	2	478504	3863	41	2	466001	2195	-6	12503
1544563158192	2018-12-11 21:19:18	56.4111	2.35046	26	1	478530	3864	28	8	466029	2203	-2	12501
1.54456e+12	2018-12-11 21:19:54	56.4209	2.35087	34	14	478564	3878	41	14	466070	2217	-7	12494
1544563228916	2018-12-11 21:20:29	56.4307	2.35128	28	13	478592	3891	29	4	466099	2221	-1	12493
1.54456e+12	2018-12-11 21:21:04	56.4406	2.35169	34	15	478626	3906	28	5	466127	2226	6	12499
1.54456e+12	2018-12-11 21:21:40	56.4504	2.3521	26	9	478652	3915	33	3	466160	2229	-7	12492
1544563335111	2018-12-11 21:22:15	56.4602	2.35251	29	7	478681	3922	21	8	466181	2237	8	12500
1.54456e+12	2018-12-11 21:22:50	56.4701	2.35292	27	7	478708	3929	18	6	466199	2243	9	12509
1544563405911	2018-12-11 21:23:26	56.4799	2.35333	34	7	478742	3936	17	1	466216	2244	17	12526
1544563441279	2018-12-11 21:24:01	56.4897	2.35374	24	7	478766	3943	28	6	466244	2250	-4	12522
1544563476635	2018-12-11 21:24:37	56.4995	2.35415	22	3	478788	3946	21	0	466265	2250	1	12523
1544563512056	2018-12-11 21:25:12	56.5094	2.35456	30	4	478818	3950	21	4	466286	2254	9	12532
1.54456e+12	2018-12-11 21:25:47	56.5192	2.35497	24	6	478842	3956	23	2	466309	2256	1	12533
1544563582844	2018-12-11 21:26:23	56.529	2.35538	20	2	478862	3958	24	8	466333	2264	-4	12529
1544563618252	2018-12-11 21:26:58	56.5389	2.35579	25	9	478887	3967	35	6	466368	2270	-10	12519
1544563653660	2018-12-11 21:27:34	56.5487	2.3562	26	4	478913	3971	23	3	466391	2273	3	12522
1544563689072	2018-12-11 21:28:09	56.5586	2.35661	25	1	478938	3972	34	2	466425	2275	-9	12513
1544563724495	2018-12-11 21:28:44	56.5684	2.35702	30	7	478968	3979	22	2	466447	2277	8	12521
1.54456e+12	2018-12-11 21:29:20	56.5782	2.35743	26	6	478994	3985	31	9	466478	2286	-5	12516
1.54456e+12	2018-12-11 21:29:55	56.588	2.35784	36	8	479030	3993	26	4	466504	2290	10	12526
1544563830564	2018-12-11 21:30:31	56.5979	2.35824	37	25	479067	4018	29	8	466533	2298	8	12534
1544563866020	2018-12-11 21:31:06	56.6077	2.35865	27	12	479094	4030	28	10	466561	2308	-1	12533
1544563901436	2018-12-11 21:31:41	56.6175	2.35906	26	8	479120	4038	33	5	466594	2313	-7	12526
1.54456e+12	2018-12-11 21:32:17	56.6274	2.35947	49	26	479169	4064	25	8	466619	2321	24	12550
1544563972168	2018-12-11 21:32:52	56.6372	2.35988	41	12	479210	4076	32	3	466651	2324	9	12559
1544564007575	2018-12-11 21:33:28	56.647	2.36029	33	7	479243	4083	23	4	466674	2328	10	12569
1.54456e+12	2018-12-11 21:34:03	56.6569	2.3607	35	21	479278	4104	32	8	466706	2336	3	12572
1.54456e+12	2018-12-11 21:34:38	56.6667	2.36111	35	11	479313	4115	41	10	466747	2346	-6	12566
1544564113716	2018-12-11 21:35:14	56.6765	2.36152	45	4	479358	4119	45	10	466792	2356	0	12566
1.54456e+12	2018-12-11 21:35:49	56.6863	2.36193	42	13	479400	4132	40	0	466832	2356	2	12568
1544564184495	2018-12-11 21:36:24	56.6962	2.36234	36	7	479436	4139	46	10	466878	2366	-10	12558
1.54456e+12	2018-12-11 21:37:00	56.706	2.36275	37	2	479473	4141	45	11	466923	2377	-8	12550
1544564255320	2018-12-11 21:37:35	56.7158	2.36316	50	20	479523	4161	62	17	466985	2394	-12	12538
1.54456e+12	2018-12-11 21:38:11	56.7257	2.36357	54	24	479577	4185	60	14	467045	2408	-6	12532
1.54456e+12	2018-12-11 21:38:46	56.7355	2.36398	82	32	479659	4217	60	9	467105	2417	22	12554
1544564361460	2018-12-11 21:39:21	56.7453	2.36439	68	28	479727	4245	81	17	467186	2434	-13	12541
1.54456e+12	2018-12-11 21:39:57	56.7552	2.3648	83	29	479810	4274	103	28	467289	2462	-20	12521
1.54456e+12	2018-12-11 21:40:32	56.765	2.36521	75	36	479885	4310	70	21	467359	2483	5	12526
1.54456e+12	2018-12-11 21:41:08	56.7748	2.36562	91	29	479976	4339	74	16	467433	2499	17	12543
1.54456e+12	2018-12-11 21:41:43	56.7847	2.36603	78	29	480054	4368	93	18	467526	2517	-15	12528
1.54456e+12	2018-12-11 21:42:18	56.7945	2.36644	88	20	480142	4388	91	33	467617	2550	-3	12525
1.54456e+12	2018-12-11 21:42:54	56.8043	2.36685	89	16	480231	4404	105	18	467722	2568	-16	12509
1544564609207	2018-12-11 21:43:29	56.8141	2.36726	108	53	480339	4457	134	28	467856	2596	-26	12483
1.54456e+12	2018-12-11 21:44:05	56.824	2.36767	122	42	480461	4499	133	30	467989	2626	-11	12472
1.54456e+12	2018-12-11 21:44:40	56.8338	2.36808	129	36	480590	4535	123	35	468112	2661	6	12478
1.54456e+12	2018-12-11 21:45:15	56.8436	2.36848	137	51	480727	4586	124	28	468236	2689	13	12491
1.54456e+12	2018-12-11 21:45:51	56.8535	2.36889	137	60	480864	4646	118	30	468354	2719	19	12510
1.54456e+12	2018-12-11 21:46:26	56.8634	2.36931	134	55	480998	4701	153	46	468507	2765	-19	12491
1.54456e+12	2018-12-11 21:47:02	56.8731	2.36971	138	49	481136	4750	146	26	468653	2791	-8	12483
1544564856944	2018-12-11 21:47:37	56.883	2.37012	167	63	481303	4813	141	29	468794	2820	26	12509
1.54456e+12	2018-12-11 21:48:12	56.8928	2.37053	148	57	481451	4870	140	19	468934	2839	8	12517
1.54456e+12	2018-12-11 21:48:48	56.9026	2.37094	137	62	481588	4932	137	49	469071	2888	0	12517
1544564963140	2018-12-11 21:49:23	56.9125	2.37135	157	71	481745	5003	146	35	469217	2923	11	12528
1544564998496	2018-12-11 21:49:58	56.9223	2.37176	112	50	481857	5053	136	32	469353	2955	-24	12504
1544565033911	2018-12-11 21:50:34	56.9321	2.37217	134	54	481991	5107	140	24	469493	2979	-6	12498
1.54457e+12	2018-12-11 21:51:09	56.942	2.37258	153	67	482144	5174	136	26	469629	3005	17	12515
1.54457e+12	2018-12-11 21:51:45	56.9518	2.37299	118	59	482262	5233	162	45	469791	3050	-44	12471
1544565140807	2018-12-11 21:52:21	56.9618	2.37341	150	52	482412	5285	119	25	469910	3075	31	12502
1.54457e+12	2018-12-11 21:52:55	56.9714	2.37381	142	56	482554	5341	132	47	470042	3122	10	12512
1.54457e+12	2018-12-11 21:53:31	56.9813	2.37422	148	67	482702	5408	134	21	470176	3143	14	12526
1544565246291	2018-12-11 21:54:06	56.9911	2.37463	126	46	482828	5454	128	31	470304	3174	-2	12524
1.54457e+12	2018-12-11 21:54:42	57.0009	2.37504	131	48	482959	5502	134	22	470438	3196	-3	12521
1.54457e+12	2018-12-11 21:55:17	57.0108	2.37545	124	47	483083	5549	92	14	470530	3210	32	12553
1.54457e+12	2018-12-11 21:55:52	57.0206	2.37586	95	38	483178	5587	111	23	470641	3233	-16	12537
1544565387847	2018-12-11 21:56:28	57.0304	2.37627	97	50	483275	5637	91	25	470732	3258	6	12543
1.54457e+12	2018-12-11 21:57:39	57.0501	2.37709	82	30	483442	5704	72	19	470908	3294	10	12534
1.54457e+12	2018-12-11 21:58:14	57.0599	2.3775	64	14	483506	5718	68	6	470976	3300	-4	12530
1.54457e+12	2018-12-11 21:58:49	57.0698	2.37791	68	35	483574	5753	50	11	471026	3311	18	12548
1544565600175	2018-12-11 22:00:00	57.0894	2.37873	46	17	483691	5803	54	17	471135	3335	-8	12556
1544565635588	2018-12-11 22:00:36	57.0993	2.37914	44	11	483735	5814	57	3	471192	3338	-13	12543
1544565671044	2018-12-11 22:01:11	57.1091	2.37955	36	21	483771	5835	37	6	471229	3344	-1	12542
1.54457e+12	2018-12-11 22:01:46	57.1189	2.37995	36	9	483807	5844	31	4	471260	3348	5	12547
1.54457e+12	2018-12-11 22:02:22	57.1288	2.38036	34	0	483841	5844	39	14	471299	3362	-5	12542
1.54457e+12	2018-12-11 22:02:57	57.1386	2.38077	32	6	483873	5850	47	5	471346	3367	-15	12527
1.54457e+12	2018-12-11 22:03:33	57.1484	2.38118	41	10	483914	5860	36	5	471382	3372	5	12532
1.54457e+12	2018-12-11 22:04:08	57.1582	2.38159	30	8	483944	5868	31	10	471413	3382	-1	12531
1.54457e+12	2018-12-11 22:04:43	57.1681	2.382	40	4	483984	5872	37	3	471450	3385	3	12534
1.54457e+12	2018-12-11 22:05:19	57.1779	2.38241	30	9	484014	5881	25	5	471475	3390	5	12539
1.54457e+12	2018-12-11 22:05:54	57.1878	2.38282	36	16	484050	5897	38	9	471513	3399	-2	12537
1544565989516	2018-12-11 22:06:30	57.1976	2.38323	16	15	484066	5912	39	10	471552	3409	-23	12514
1544566024876	2018-12-11 22:07:05	57.2074	2.38364	32	0	484098	5912	28	4	471580	3413	4	12518
1544566060291	2018-12-11 22:07:40	57.2172	2.38405	26	12	484124	5924	32	8	471612	3421	-6	12512
1544566095747	2018-12-11 22:08:16	57.2271	2.38446	22	8	484146	5932	35	5	471647	3426	-13	12499
1.54457e+12	2018-12-11 22:08:51	57.2369	2.38487	38	10	484184	5942	32	2	471679	3428	6	12505
1544566166887	2018-12-11 22:09:27	57.2468	2.38528	37	21	484221	5963	25	6	471704	3434	12	12517
1.54457e+12	2018-12-11 22:10:02	57.2565	2.38569	33	4	484254	5967	30	9	471734	3443	3	12520
1544566237255	2018-12-11 22:10:37	57.2664	2.3861	42	14	484296	5981	38	4	471772	3447	4	12524
1544566272720	2018-12-11 22:11:13	57.2762	2.38651	22	2	484318	5983	32	7	471804	3454	-10	12514
1.54457e+12	2018-12-11 22:11:48	57.2861	2.38692	32	15	484350	5998	36	4	471840	3458	-4	12510
1544566343439	2018-12-11 22:12:23	57.2959	2.38733	41	12	484391	6010	35	5	471875	3463	6	12516
1.54457e+12	2018-12-11 22:12:59	57.3057	2.38774	48	16	484439	6026	45	11	471920	3474	3	12519
1.54457e+12	2018-12-11 22:13:34	57.3156	2.38815	37	13	484476	6039	35	1	471955	3475	2	12521
1544566449584	2018-12-11 22:14:10	57.3254	2.38856	43	9	484519	6048	42	12	471997	3487	1	12522
1.54457e+12	2018-12-11 22:14:45	57.3352	2.38897	40	10	484559	6058	48	8	472045	3495	-8	12514
1.54457e+12	2018-12-11 22:15:20	57.345	2.38938	43	12	484602	6070	34	15	472079	3510	9	12523
1.54457e+12	2018-12-11 22:15:56	57.3549	2.38979	41	18	484643	6088	57	11	472136	3521	-16	12507
1544566591196	2018-12-11 22:16:31	57.3647	2.3902	34	9	484677	6097	36	3	472172	3524	-2	12505
1.54457e+12	2018-12-11 22:17:07	57.3745	2.3906	47	20	484724	6117	49	3	472221	3527	-2	12503
1.54457e+12	2018-12-11 22:17:42	57.3844	2.39102	39	11	484763	6128	51	3	472272	3530	-12	12491
1.54457e+12	2018-12-11 22:18:18	57.3943	2.39143	62	17	484825	6145	33	8	472305	3538	29	12520
1544566732728	2018-12-11 22:18:53	57.404	2.39183	55	28	484880	6173	48	9	472353	3547	7	12527
1544566768279	2018-12-11 22:19:28	57.4139	2.39225	48	7	484928	6180	44	10	472397	3557	4	12531
1.54457e+12	2018-12-11 22:20:04	57.4237	2.39265	53	20	484981	6200	52	10	472449	3567	1	12532
1.54457e+12	2018-12-11 22:20:39	57.4335	2.39306	54	18	485035	6218	70	17	472519	3584	-16	12516
1.54457e+12	2018-12-11 22:21:14	57.4433	2.39347	70	28	485105	6246	65	26	472584	3610	5	12521
1544566909728	2018-12-11 22:21:50	57.4532	2.39388	68	27	485173	6273	82	27	472666	3637	-14	12507
1.54457e+12	2018-12-11 22:22:25	57.463	2.39429	77	41	485250	6314	66	12	472732	3649	11	12518
1.54457e+12	2018-12-11 22:23:01	57.4728	2.3947	95	23	485345	6337	77	15	472809	3664	18	12536
1544567015871	2018-12-11 22:23:36	57.4827	2.39511	79	14	485424	6351	73	19	472882	3683	6	12542
1.54457e+12	2018-12-11 22:24:11	57.4925	2.39552	82	23	485506	6374	74	11	472956	3694	8	12550
1544567086692	2018-12-11 22:24:47	57.5023	2.39593	76	24	485582	6398	74	25	473030	3719	2	12552
1544567122052	2018-12-11 22:25:22	57.5122	2.39634	92	21	485674	6419	92	22	473122	3741	0	12552
1.54457e+12	2018-12-11 22:25:57	57.522	2.39675	101	34	485775	6453	85	21	473207	3762	16	12568
1544567192843	2018-12-11 22:26:33	57.5318	2.39716	87	36	485862	6489	69	9	473276	3771	18	12586
1.54457e+12	2018-12-11 22:27:08	57.5417	2.39757	88	52	485950	6541	105	23	473381	3794	-17	12569
1.54457e+12	2018-12-11 22:27:44	57.5515	2.39798	109	11	486059	6552	100	14	473481	3808	9	12578
1.54457e+12	2018-12-11 22:28:19	57.5613	2.39839	108	47	486167	6599	118	25	473599	3833	-10	12568
1544567334392	2018-12-11 22:28:54	57.5711	2.3988	119	38	486286	6637	111	19	473710	3852	8	12576
1.54457e+12	2018-12-11 22:29:31	57.5812	2.39922	101	34	486387	6671	107	28	473817	3880	-6	12570
1.54457e+12	2018-12-11 22:30:05	57.5908	2.39962	125	54	486512	6725	126	27	473943	3907	-1	12569
1.54457e+12	2018-12-11 22:30:41	57.6007	2.40003	125	28	486637	6753	117	35	474060	3942	8	12577
1544567475996	2018-12-11 22:31:16	57.6105	2.40044	127	53	486764	6806	155	25	474215	3967	-28	12549
1.54457e+12	2018-12-11 22:31:51	57.6203	2.40085	122	35	486886	6841	133	26	474348	3993	-11	12538
1.54457e+12	2018-12-11 22:32:27	57.6301	2.40126	142	40	487028	6881	135	33	474483	4026	7	12545
1.54457e+12	2018-12-11 22:33:02	57.64	2.40167	141	64	487169	6945	135	29	474618	4055	6	12551
1.54457e+12	2018-12-11 22:33:38	57.6498	2.40207	155	62	487324	7007	106	37	474724	4092	49	12600
1.54457e+12	2018-12-11 22:34:13	57.6596	2.40249	125	68	487449	7075	160	43	474884	4135	-35	12565
1.54457e+12	2018-12-11 22:34:48	57.6695	2.40289	144	50	487593	7125	131	45	475015	4180	13	12578
1544567723787	2018-12-11 22:35:24	57.6793	2.4033	126	37	487719	7162	129	26	475144	4206	-3	12575
1544567759100	2018-12-11 22:35:59	57.6891	2.40371	136	52	487855	7214	145	24	475289	4230	-9	12566
1544567794524	2018-12-11 22:36:35	57.699	2.40412	129	66	487984	7280	155	28	475444	4258	-26	12540
1544567829888	2018-12-11 22:37:10	57.7088	2.40453	140	58	488124	7338	139	36	475583	4294	1	12541
1.54457e+12	2018-12-11 22:37:45	57.7186	2.40494	149	47	488273	7385	143	24	475726	4318	6	12547
1544567900703	2018-12-11 22:38:21	57.7284	2.40535	130	61	488403	7446	151	42	475877	4360	-21	12526
1544567936116	2018-12-11 22:38:56	57.7383	2.40576	148	50	488551	7496	156	57	476033	4417	-8	12518
1544567971464	2018-12-11 22:39:31	57.7481	2.40617	135	67	488686	7563	135	30	476168	4447	0	12518
1.54457e+12	2018-12-11 22:40:07	57.7579	2.40658	152	76	488838	7639	155	42	476323	4489	-3	12515
1544568042295	2018-12-11 22:40:42	57.7678	2.40699	135	49	488973	7688	142	28	476465	4517	-7	12508
1.54457e+12	2018-12-11 22:41:18	57.7776	2.4074	127	54	489100	7742	143	25	476608	4542	-16	12492
1544568113071	2018-12-11 22:41:53	57.7874	2.40781	95	20	489195	7762	153	24	476761	4566	-58	12434
1544568148432	2018-12-11 22:42:28	57.7973	2.40822	125	55	489320	7817	109	27	476870	4593	16	12450
1.54457e+12	2018-12-11 22:43:04	57.8073	2.40864	119	55	489439	7872	123	35	476993	4628	-4	12446
1544568219239	2018-12-11 22:43:39	57.8169	2.40904	114	68	489553	7940	118	13	477111	4641	-4	12442
1544568254592	2018-12-11 22:44:15	57.8268	2.40945	88	17	489641	7957	98	17	477209	4658	-10	12432
1544568289995	2018-12-11 22:44:50	57.8366	2.40986	88	31	489729	7988	94	20	477303	4678	-6	12426
1.54457e+12	2018-12-11 22:45:25	57.8464	2.41027	62	7	489791	7995	110	20	477413	4698	-48	12378
1.54457e+12	2018-12-11 22:46:01	57.8562	2.41068	113	51	489904	8046	57	21	477470	4719	56	12434
1.54457e+12	2018-12-11 22:46:36	57.8661	2.41109	65	32	489969	8078	53	9	477523	4728	12	12446
1.54457e+12	2018-12-11 22:47:12	57.8759	2.4115	64	18	490033	8096	72	17	477595	4745	-8	12438
1544568502383	2018-12-11 22:48:22	57.8956	2.41232	61	6	490152	8119	59	12	477726	4764	2	12426
1544568537883	2018-12-11 22:48:58	57.9054	2.41273	40	12	490192	8131	48	22	477774	4786	-8	12418
1544568573147	2018-12-11 22:49:33	57.9152	2.41313	52	10	490244	8141	52	7	477826	4793	0	12418
1544568608523	2018-12-11 22:50:09	57.9251	2.41354	45	17	490289	8158	46	14	477872	4807	-1	12417
1544568643936	2018-12-11 22:50:44	57.9349	2.41395	46	19	490335	8177	37	10	477909	4817	9	12426
1.54457e+12	2018-12-11 22:51:19	57.9447	2.41436	45	16	490380	8193	32	1	477941	4818	13	12439
1544568714760	2018-12-11 22:51:55	57.9546	2.41477	35	7	490415	8200	24	11	477965	4829	11	12450
1.54457e+12	2018-12-11 22:52:30	57.9644	2.41518	34	7	490449	8207	34	1	477999	4830	0	12450
1.54457e+12	2018-12-11 22:53:05	57.9742	2.41559	34	16	490483	8223	32	4	478031	4834	2	12452
1.54457e+12	2018-12-11 22:53:41	57.9841	2.416	28	9	490511	8232	19	3	478050	4837	9	12461
1.54457e+12	2018-12-11 22:54:16	57.9939	2.41641	31	12	490542	8244	27	9	478077	4846	4	12465
1544568891672	2018-12-11 22:54:52	58.0037	2.41682	28	5	490570	8249	27	2	478104	4848	1	12466
1.54457e+12	2018-12-11 22:55:27	58.0136	2.41723	21	0	490591	8249	35	6	478139	4854	-14	12452
1544568962443	2018-12-11 22:56:02	58.0234	2.41764	21	16	490612	8265	20	2	478159	4856	1	12453
1.54457e+12	2018-12-11 22:56:38	58.0333	2.41805	20	5	490632	8270	25	5	478184	4861	-5	12448
1.54457e+12	2018-12-11 22:57:13	58.043	2.41846	27	7	490659	8277	27	7	478211	4868	0	12448
1.54457e+12	2018-12-11 22:57:49	58.0529	2.41887	18	6	490677	8283	27	4	478238	4872	-9	12439
1544569104048	2018-12-11 22:58:24	58.0627	2.41928	20	0	490697	8283	22	5	478260	4877	-2	12437
1544569139416	2018-12-11 22:58:59	58.0725	2.41969	23	2	490720	8285	32	8	478292	4885	-9	12428
1.54457e+12	2018-12-11 22:59:35	58.0824	2.4201	24	8	490744	8293	24	2	478316	4887	0	12428
1544569210203	2018-12-11 23:00:10	58.0922	2.42051	24	11	490768	8304	29	2	478345	4889	-5	12423
1.54457e+12	2018-12-11 23:00:46	58.1021	2.42092	22	9	490790	8313	19	4	478364	4893	3	12426
1544617166728	2018-12-12 12:19:27	71.4135	2.97556	98	32	626486	26697	97	33	609677	52397	1	16809
1.54462e+12	2018-12-12 12:20:02	71.4233	2.97597	91	36	626577	26733	87	23	609764	52420	4	16813
1544617237504	2018-12-12 12:20:38	71.4331	2.97638	107	64	626684	26797	109	35	609873	52455	-2	16811
1.54462e+12	2018-12-12 12:21:13	71.4431	2.97679	130	55	626814	26852	99	31	609972	52486	31	16842
1544617308532	2018-12-12 12:21:49	71.4528	2.9772	107	35	626921	26887	110	35	610082	52521	-3	16839
1.54462e+12	2018-12-12 12:22:24	71.4626	2.97761	107	35	627028	26922	114	27	610196	52548	-7	16832
1.54462e+12	2018-12-12 12:22:59	71.4724	2.97802	133	43	627161	26965	102	22	610298	52570	31	16863
1544617414520	2018-12-12 12:23:35	71.4823	2.97843	100	45	627261	27010	100	20	610398	52590	0	16863
1.54462e+12	2018-12-12 12:24:10	71.4921	2.97884	124	28	627385	27038	126	25	610524	52615	-2	16861
1.54462e+12	2018-12-12 12:24:45	71.5019	2.97925	114	34	627499	27072	101	21	610625	52636	13	16874
1544617520667	2018-12-12 12:25:21	71.5118	2.97966	121	38	627620	27110	127	24	610752	52660	-6	16868
1.54462e+12	2018-12-12 12:25:56	71.5216	2.98007	118	23	627738	27133	99	28	610851	52688	19	16887
1.54462e+12	2018-12-12 12:26:31	71.5314	2.98048	109	45	627847	27178	115	33	610966	52721	-6	16881
1.54462e+12	2018-12-12 12:27:07	71.5413	2.98089	104	33	627951	27211	118	20	611084	52741	-14	16867
1.54462e+12	2018-12-12 12:27:42	71.5511	2.9813	115	58	628066	27269	96	25	611180	52766	19	16886
1.54462e+12	2018-12-12 12:28:18	71.5609	2.98171	98	27	628164	27296	101	35	611281	52801	-3	16883
1.54462e+12	2018-12-12 12:28:53	71.5708	2.98211	99	28	628263	27324	98	16	611379	52817	1	16884
1544617768400	2018-12-12 12:29:28	71.5806	2.98252	104	38	628367	27362	95	10	611474	52827	9	16893
1544617803767	2018-12-12 12:30:04	71.5904	2.98293	71	26	628438	27388	89	22	611563	52849	-18	16875
1.54462e+12	2018-12-12 12:30:39	71.6002	2.98334	92	20	628530	27408	78	7	611641	52856	14	16889
1544617874544	2018-12-12 12:31:15	71.6101	2.98375	81	31	628611	27439	87	32	611728	52888	-6	16883
1544617909976	2018-12-12 12:31:50	71.6199	2.98416	72	11	628683	27450	86	17	611814	52905	-14	16869
1544617945331	2018-12-12 12:32:25	71.6297	2.98457	72	14	628755	27464	50	6	611864	52911	22	16891
1.54462e+12	2018-12-12 12:33:01	71.6396	2.98498	62	23	628817	27487	67	8	611931	52919	-5	16886
1.54462e+12	2018-12-12 12:33:36	71.6494	2.98539	65	30	628882	27517	64	5	611995	52924	1	16887
1.54462e+12	2018-12-12 12:34:12	71.6592	2.9858	47	18	628929	27535	51	3	612046	52927	-4	16883
1.54462e+12	2018-12-12 12:34:47	71.6691	2.98621	63	25	628992	27560	57	7	612103	52934	6	16889
1.54462e+12	2018-12-12 12:35:22	71.6789	2.98662	47	20	629039	27580	41	7	612144	52941	6	16895
1.54462e+12	2018-12-12 12:35:58	71.6887	2.98703	46	5	629085	27585	38	9	612182	52950	8	16903
1544618193168	2018-12-12 12:36:33	71.6986	2.98744	37	10	629122	27595	51	20	612233	52970	-14	16889
1544618228535	2018-12-12 12:37:09	71.7084	2.98785	42	6	629164	27601	33	7	612266	52977	9	16898
1.54462e+12	2018-12-12 12:37:44	71.7182	2.98826	40	23	629204	27624	33	13	612299	52990	7	16905
1.54462e+12	2018-12-12 12:38:19	71.728	2.98867	34	6	629238	27630	38	3	612337	52993	-4	16901
1.54462e+12	2018-12-12 12:38:55	71.7379	2.98908	39	13	629277	27643	50	6	612387	52999	-11	16890
1544618370036	2018-12-12 12:39:30	71.7477	2.98949	41	23	629318	27666	34	4	612421	53003	7	16897
1544618405451	2018-12-12 12:40:05	71.7575	2.9899	40	11	629358	27677	33	7	612454	53010	7	16904
1.54462e+12	2018-12-12 12:40:41	71.7674	2.99031	33	13	629391	27690	41	0	612495	53010	-8	16896
1.54462e+12	2018-12-12 12:41:16	71.7772	2.99072	39	15	629430	27705	35	6	612530	53016	4	16900
1.54462e+12	2018-12-12 12:41:52	71.7871	2.99113	37	11	629467	27716	34	5	612564	53021	3	16903
1544618547003	2018-12-12 12:42:27	71.7969	2.99154	42	16	629509	27732	35	4	612599	53025	7	16910
1.54462e+12	2018-12-12 12:43:02	71.8067	2.99195	35	12	629544	27744	27	6	612626	53031	8	16918
1544618617824	2018-12-12 12:43:38	71.8165	2.99236	68	22	629612	27766	51	7	612677	53038	17	16935
1544618653188	2018-12-12 12:44:13	71.8264	2.99277	140	92	629752	27858	115	31	612792	53069	25	16960
1544618688644	2018-12-12 12:44:49	71.8362	2.99318	168	100	629920	27958	154	55	612946	53124	14	16974
1544618723960	2018-12-12 12:45:24	71.846	2.99358	228	156	630148	28114	219	77	613165	53201	9	16983
1544618759375	2018-12-12 12:45:59	71.8559	2.99399	207	100	630355	28214	224	67	613389	53268	-17	16966
1.54462e+12	2018-12-12 12:46:35	71.8657	2.9944	183	108	630538	28322	171	57	613560	53325	12	16978
1.54462e+12	2018-12-12 12:47:10	71.8755	2.99481	147	61	630685	28383	134	44	613694	53369	13	16991
1544618865603	2018-12-12 12:47:46	71.8854	2.99522	85	45	630770	28428	76	27	613770	53396	9	17000
1544618900931	2018-12-12 12:48:21	71.8952	2.99563	45	36	630815	28464	63	12	613833	53408	-18	16982
1.54462e+12	2018-12-12 12:48:56	71.905	2.99604	34	16	630849	28480	42	12	613875	53420	-8	16974
1.54462e+12	2018-12-12 12:49:32	71.9149	2.99645	32	6	630881	28486	27	7	613902	53427	5	16979
1.54462e+12	2018-12-12 12:50:07	71.9247	2.99686	33	14	630914	28500	31	2	613933	53429	2	16981
1544619042524	2018-12-12 12:50:43	71.9345	2.99727	46	15	630960	28515	36	3	613969	53432	10	16991
1.54462e+12	2018-12-12 12:51:18	71.9443	2.99768	45	7	631005	28522	26	4	613995	53436	19	17010
1.54462e+12	2018-12-12 12:51:53	71.9542	2.99809	29	2	631034	28524	28	8	614023	53444	1	17011
1.54462e+12	2018-12-12 12:52:29	71.964	2.9985	32	9	631066	28533	29	6	614052	53450	3	17014
1.54462e+12	2018-12-12 12:53:04	71.9738	2.99891	37	26	631103	28559	37	5	614089	53455	0	17014
1544619219540	2018-12-12 12:53:40	71.9837	2.99932	37	14	631140	28573	29	5	614118	53460	8	17022
1544619254852	2018-12-12 12:54:15	71.9935	2.99973	31	19	631171	28592	26	2	614144	53462	5	17027
1.54462e+12	2018-12-12 12:54:50	72.0033	3.00014	34	13	631205	28605	31	9	614175	53471	3	17030
1544619325684	2018-12-12 12:55:26	72.0132	3.00055	29	4	631234	28609	34	8	614209	53479	-5	17025
1544619361068	2018-12-12 12:56:01	72.023	3.00096	40	26	631274	28635	37	4	614246	53483	3	17028
1.54462e+12	2018-12-12 12:56:36	72.0328	3.00137	30	17	631304	28652	30	2	614276	53485	0	17028
1544619431868	2018-12-12 12:57:12	72.0427	3.00178	29	7	631333	28659	31	3	614307	53488	-2	17026
1.54462e+12	2018-12-12 12:57:47	72.0525	3.00219	25	11	631358	28670	33	10	614340	53498	-8	17018
1544619503543	2018-12-12 12:58:24	72.0626	3.00261	30	26	631388	28696	36	7	614376	53505	-6	17012
1544619538059	2018-12-12 12:58:58	72.0722	3.00301	35	18	631423	28714	35	3	614411	53508	0	17012
1544619573379	2018-12-12 12:59:33	72.082	3.00342	43	22	631466	28736	35	7	614446	53515	8	17020
1544619608836	2018-12-12 13:00:09	72.0918	3.00383	41	20	631507	28756	41	5	614487	53520	0	17020
1544619644199	2018-12-12 13:00:44	72.1016	3.00424	28	12	631535	28768	35	11	614522	53531	-7	17013
1544619679612	2018-12-12 13:01:20	72.1115	3.00464	43	17	631578	28785	43	9	614565	53540	0	17013
1544619714979	2018-12-12 13:01:55	72.1213	3.00505	42	11	631620	28796	42	10	614607	53550	0	17013
1.54462e+12	2018-12-12 13:02:30	72.1311	3.00546	45	11	631665	28807	48	7	614655	53557	-3	17010
1.54462e+12	2018-12-12 13:03:06	72.141	3.00587	49	15	631714	28822	53	8	614708	53565	-4	17006
1.54462e+12	2018-12-12 13:03:41	72.1508	3.00628	67	4	631781	28826	52	11	614760	53576	15	17021
1.54462e+12	2018-12-12 13:04:17	72.1606	3.00669	65	46	631846	28872	43	8	614803	53584	22	17043
1.54462e+12	2018-12-12 13:04:52	72.1705	3.0071	66	19	631912	28891	54	7	614857	53591	12	17055
1.54462e+12	2018-12-12 13:05:27	72.1803	3.00751	62	26	631974	28917	61	1	614918	53592	1	17056
1544619962767	2018-12-12 13:06:03	72.1901	3.00792	77	13	632051	28930	70	25	614988	53617	7	17063
1544619998139	2018-12-12 13:06:38	72.2	3.00833	54	14	632105	28944	80	15	615068	53632	-26	17037
1.54462e+12	2018-12-12 13:07:14	72.2098	3.00874	60	12	632165	28956	66	9	615134	53641	-6	17031
1544620068952	2018-12-12 13:07:49	72.2196	3.00915	74	15	632239	28971	69	23	615203	53664	5	17036
1544620104272	2018-12-12 13:08:24	72.2294	3.00956	98	48	632337	29019	66	11	615269	53675	32	17068
1544620139739	2018-12-12 13:09:00	72.2393	3.00997	81	12	632418	29031	82	22	615351	53697	-1	17067
1544624103623	2018-12-12 14:15:04	73.3404	3.05585	35	11	640189	31936	34	0	623053	55276	1	17136
1.54462e+12	2018-12-12 14:15:39	73.3502	3.05626	27	8	640216	31944	30	6	623083	55282	-3	17133
1544624174448	2018-12-12 14:16:14	73.36	3.05667	36	10	640252	31954	39	9	623122	55291	-3	17130
1544624209832	2018-12-12 14:16:50	73.3699	3.05708	35	6	640287	31960	36	4	623158	55295	-1	17129
1544624245191	2018-12-12 14:17:25	73.3797	3.05749	36	5	640323	31965	33	8	623191	55303	3	17132
1544624280551	2018-12-12 14:18:01	73.3895	3.0579	33	6	640356	31971	20	4	623211	55307	13	17145
1.54462e+12	2018-12-12 14:18:36	73.3994	3.05831	26	12	640382	31983	29	4	623240	55311	-3	17142
1544624351364	2018-12-12 14:19:11	73.4092	3.05872	22	3	640404	31986	43	9	623283	55320	-21	17121
1.54462e+12	2018-12-12 14:19:47	73.419	3.05913	35	17	640439	32003	37	5	623320	55325	-2	17119
1544624422155	2018-12-12 14:20:22	73.4289	3.05954	32	8	640471	32011	32	13	623352	55338	0	17119
1544624457552	2018-12-12 14:20:58	73.4387	3.05995	28	12	640499	32023	40	5	623392	55343	-12	17107
1544624492964	2018-12-12 14:21:33	73.4485	3.06036	32	11	640531	32034	32	5	623424	55348	0	17107
1.54462e+12	2018-12-12 14:22:08	73.4583	3.06076	36	7	640567	32041	31	3	623455	55351	5	17112
1.54462e+12	2018-12-12 14:22:44	73.4682	3.06117	39	4	640606	32045	34	13	623489	55364	5	17117
1.54462e+12	2018-12-12 14:23:19	73.4781	3.06159	36	16	640642	32061	31	4	623520	55368	5	17122
1544624634688	2018-12-12 14:23:55	73.4879	3.062	35	13	640677	32074	40	2	623560	55370	-5	17117
1544624669884	2018-12-12 14:24:30	73.4977	3.0624	31	10	640708	32084	21	5	623581	55375	10	17127
1.54462e+12	2018-12-12 14:25:05	73.5075	3.06281	42	11	640750	32095	50	6	623631	55381	-8	17119
1544624740667	2018-12-12 14:25:41	73.5173	3.06322	30	9	640780	32104	32	9	623663	55390	-2	17117
1544624776068	2018-12-12 14:26:16	73.5272	3.06363	44	10	640824	32114	23	11	623686	55401	21	17138
1.54462e+12	2018-12-12 14:26:52	73.537	3.06404	35	10	640859	32124	37	8	623723	55409	-2	17136
1544624846900	2018-12-12 14:27:27	73.5468	3.06445	47	27	640906	32151	30	5	623753	55414	17	17153
1544624882264	2018-12-12 14:28:02	73.5567	3.06486	46	18	640952	32169	32	14	623785	55428	14	17167
1544624917672	2018-12-12 14:28:38	73.5665	3.06527	40	24	640992	32193	48	16	623833	55444	-8	17159
1544624953040	2018-12-12 14:29:13	73.5763	3.06568	40	26	641032	32219	33	10	623866	55454	7	17166
1544626333304	2018-12-12 14:52:13	73.9597	3.08166	85	21	644086	33356	83	20	626862	56077	2	17224
1544626368712	2018-12-12 14:52:49	73.9696	3.08207	63	26	644149	33382	73	9	626935	56086	-10	17214
1544626404575	2018-12-12 14:53:25	73.9795	3.08248	63	6	644212	33388	61	18	626996	56104	2	17216
1.54463e+12	2018-12-12 14:53:59	73.9892	3.08288	72	20	644284	33408	71	16	627067	56120	1	17217
1544626474956	2018-12-12 14:54:35	73.9991	3.08329	59	9	644343	33417	54	11	627121	56131	5	17222
1.54463e+12	2018-12-12 14:55:10	74.0089	3.0837	48	18	644391	33435	58	13	627179	56144	-10	17212
1.54463e+12	2018-12-12 14:55:46	74.0187	3.08411	45	13	644436	33448	48	5	627227	56149	-3	17209
1544626581092	2018-12-12 14:56:21	74.0286	3.08452	61	19	644497	33467	41	9	627268	56158	20	17229
1544626616512	2018-12-12 14:56:57	74.0384	3.08493	49	22	644546	33489	51	10	627319	56168	-2	17227
1.54463e+12	2018-12-12 14:57:32	74.0482	3.08534	50	15	644596	33504	53	13	627372	56181	-3	17224
1.54463e+12	2018-12-12 14:58:07	74.058	3.08575	44	13	644640	33517	39	15	627411	56196	5	17229
1.54463e+12	2018-12-12 14:58:43	74.0679	3.08616	40	12	644680	33529	31	8	627442	56204	9	17238
1544626758011	2018-12-12 14:59:18	74.0777	3.08657	35	15	644715	33544	35	9	627477	56213	0	17238
1544626793427	2018-12-12 14:59:53	74.0875	3.08698	33	12	644748	33556	34	4	627511	56217	-1	17237
1544626828847	2018-12-12 15:00:29	74.0974	3.08739	27	15	644775	33571	39	8	627550	56225	-12	17225
1544626864215	2018-12-12 15:01:04	74.1072	3.0878	40	12	644815	33583	44	14	627594	56239	-4	17221
1544626899575	2018-12-12 15:01:40	74.117	3.08821	27	18	644842	33601	35	9	627629	56248	-8	17213
1.54463e+12	2018-12-12 15:02:15	74.1269	3.08862	45	30	644887	33631	22	3	627651	56251	23	17236
1544626970395	2018-12-12 15:02:50	74.1367	3.08903	24	11	644911	33642	31	4	627682	56255	-7	17229
1.54463e+12	2018-12-12 15:03:26	74.1465	3.08944	26	1	644937	33643	23	4	627705	56259	3	17232
1.54463e+12	2018-12-12 15:04:01	74.1564	3.08985	27	0	644964	33643	29	2	627734	56261	-2	17230
1544627076544	2018-12-12 15:04:37	74.1662	3.09026	30	10	644994	33653	30	0	627764	56261	0	17230
1.54463e+12	2018-12-12 15:05:12	74.176	3.09067	40	22	645034	33675	26	6	627790	56267	14	17244
1.54463e+12	2018-12-12 15:05:47	74.1859	3.09108	27	13	645061	33688	31	2	627821	56269	-4	17240
1.54463e+12	2018-12-12 15:06:23	74.1957	3.09149	40	18	645101	33706	26	6	627847	56275	14	17254
1544627218144	2018-12-12 15:06:58	74.2055	3.0919	37	19	645138	33725	25	1	627872	56276	12	17266
1.54463e+12	2018-12-12 15:07:34	74.2153	3.09231	29	6	645167	33731	33	7	627905	56283	-4	17262
1.54463e+12	2018-12-12 15:08:09	74.2252	3.09272	40	11	645207	33742	30	2	627935	56285	10	17272
1.54463e+12	2018-12-12 15:08:44	74.235	3.09312	26	1	645233	33743	24	11	627959	56296	2	17274
1.54463e+12	2018-12-12 15:09:20	74.2448	3.09353	27	7	645260	33750	26	2	627985	56298	1	17275
1.54463e+12	2018-12-12 15:09:55	74.2547	3.09394	28	11	645288	33761	24	2	628009	56300	4	17279
1544627430523	2018-12-12 15:10:31	74.2645	3.09435	26	7	645314	33768	30	7	628039	56307	-4	17275
1.54463e+12	2018-12-12 15:11:06	74.2743	3.09476	30	22	645344	33790	29	10	628068	56317	1	17276
1.54463e+12	2018-12-12 15:11:41	74.2842	3.09517	34	20	645378	33810	30	8	628098	56325	4	17280
1544627536663	2018-12-12 15:12:17	74.294	3.09558	24	6	645402	33816	27	5	628125	56330	-3	17277
1.54463e+12	2018-12-12 15:12:52	74.3039	3.09599	30	16	645432	33832	24	5	628149	56335	6	17283
1.54463e+12	2018-12-12 15:13:27	74.3137	3.0964	38	8	645470	33840	30	2	628179	56337	8	17291
1544627642867	2018-12-12 15:14:03	74.3235	3.09681	32	8	645502	33848	36	4	628215	56341	-4	17287
1.54463e+12	2018-12-12 15:14:38	74.3333	3.09722	35	5	645537	33853	27	12	628242	56353	8	17295
1544627713639	2018-12-12 15:15:14	74.3432	3.09763	47	11	645584	33864	31	4	628273	56357	16	17311
1544627749003	2018-12-12 15:15:49	74.353	3.09804	38	2	645622	33866	30	5	628303	56362	8	17319
1.54463e+12	2018-12-12 15:16:24	74.3628	3.09845	50	17	645672	33883	39	10	628342	56372	11	17330
1.54463e+12	2018-12-12 15:17:00	74.3727	3.09886	45	9	645717	33892	49	5	628391	56377	-4	17326
1.54463e+12	2018-12-12 15:17:35	74.3825	3.09927	32	7	645749	33899	53	15	628444	56392	-21	17305
1544627890603	2018-12-12 15:18:11	74.3923	3.09968	50	8	645799	33907	44	17	628488	56409	6	17311
1.54463e+12	2018-12-12 15:18:46	74.4021	3.10009	55	27	645854	33934	61	3	628549	56412	-6	17305
1544627961395	2018-12-12 15:19:21	74.412	3.1005	65	31	645919	33965	63	20	628612	56432	2	17307
1544627996740	2018-12-12 15:19:57	74.4218	3.10091	58	30	645977	33995	62	17	628674	56449	-4	17303
1544628032156	2018-12-12 15:20:32	74.4316	3.10132	78	30	646055	34025	71	8	628745	56457	7	17310
1544628067572	2018-12-12 15:21:08	74.4415	3.10173	89	24	646144	34049	80	15	628825	56472	9	17319
1544628102979	2018-12-12 15:21:43	74.4513	3.10214	97	20	646241	34069	76	19	628901	56491	21	17340
1544628138343	2018-12-12 15:22:18	74.4611	3.10255	102	22	646343	34091	95	23	628996	56514	7	17347
1544628173711	2018-12-12 15:22:54	74.471	3.10296	125	37	646468	34128	117	32	629113	56546	8	17355
1.54463e+12	2018-12-12 15:23:29	74.4808	3.10337	98	54	646566	34182	112	33	629225	56579	-14	17341
1.54463e+12	2018-12-12 15:24:04	74.4906	3.10378	117	53	646683	34235	108	6	629333	56585	9	17350
1.54463e+12	2018-12-12 15:24:40	74.5005	3.10419	120	54	646803	34289	142	39	629475	56624	-22	17328
1544628315311	2018-12-12 15:25:15	74.5103	3.1046	130	81	646933	34370	129	42	629604	56666	1	17329
1544628350672	2018-12-12 15:25:51	74.5201	3.105	157	48	647090	34418	143	38	629747	56704	14	17343
1544628386087	2018-12-12 15:26:26	74.5299	3.10541	139	81	647229	34499	127	44	629874	56748	12	17355
1544628421447	2018-12-12 15:27:01	74.5398	3.10582	151	66	647380	34565	147	31	630021	56779	4	17359
1544628456912	2018-12-12 15:27:37	74.5496	3.10623	160	56	647540	34621	156	40	630177	56819	4	17363
1.54463e+12	2018-12-12 15:28:12	74.5594	3.10664	153	50	647693	34671	131	45	630308	56864	22	17385
1.54463e+12	2018-12-12 15:28:48	74.5693	3.10705	141	47	647834	34718	151	23	630459	56887	-10	17375
1544628563096	2018-12-12 15:29:23	74.5791	3.10746	148	77	647982	34795	128	26	630587	56913	20	17395
1544628598411	2018-12-12 15:29:58	74.5889	3.10787	154	85	648136	34880	163	36	630750	56949	-9	17386
1.54463e+12	2018-12-12 15:30:35	74.599	3.10829	131	68	648267	34948	160	27	630910	56976	-29	17357
1544628669196	2018-12-12 15:31:09	74.6086	3.10869	134	59	648401	35007	132	29	631042	57005	2	17359
1.54463e+12	2018-12-12 15:31:45	74.6184	3.1091	157	49	648558	35056	129	35	631171	57040	28	17387
1544628740020	2018-12-12 15:32:20	74.6283	3.10951	136	53	648694	35109	113	25	631284	57065	23	17410
1.54463e+12	2018-12-12 15:32:55	74.6381	3.10992	151	63	648845	35172	148	24	631432	57089	3	17413
1544628810788	2018-12-12 15:33:31	74.6479	3.11033	161	89	649006	35261	129	39	631561	57128	32	17445
1544628846163	2018-12-12 15:34:06	74.6577	3.11074	143	42	649149	35303	140	29	631701	57157	3	17448
1544628881575	2018-12-12 15:34:42	74.6676	3.11115	133	40	649282	35343	126	30	631827	57187	7	17455
1.54463e+12	2018-12-12 15:35:17	74.6774	3.11156	147	76	649429	35419	145	32	631972	57219	2	17457
1.54463e+12	2018-12-12 15:35:52	74.6872	3.11197	119	67	649548	35486	110	24	632082	57243	9	17466
1.54463e+12	2018-12-12 15:36:28	74.6971	3.11238	140	52	649688	35538	130	27	632212	57270	10	17476
1544629023115	2018-12-12 15:37:03	74.7069	3.11279	135	57	649823	35595	135	41	632347	57311	0	17476
1.54463e+12	2018-12-12 15:37:39	74.7167	3.1132	118	38	649941	35633	126	25	632473	57336	-8	17468
1544629093899	2018-12-12 15:38:14	74.7266	3.11361	94	25	650035	35658	111	24	632584	57360	-17	17451
1.54463e+12	2018-12-12 15:38:49	74.7364	3.11402	97	39	650132	35697	94	21	632678	57381	3	17454
1.54463e+12	2018-12-12 15:39:25	74.7462	3.11443	104	27	650236	35724	70	13	632748	57394	34	17488
1544629200087	2018-12-12 15:40:00	74.7561	3.11484	101	32	650337	35756	76	22	632824	57416	25	17513
1.54463e+12	2018-12-12 15:40:35	74.7659	3.11525	76	24	650413	35780	83	28	632907	57444	-7	17506
1.54463e+12	2018-12-12 15:41:11	74.7757	3.11565	66	17	650479	35797	69	11	632976	57455	-3	17503
1.54463e+12	2018-12-12 15:41:46	74.7856	3.11606	73	22	650552	35819	64	17	633040	57472	9	17512
1544629341639	2018-12-12 15:42:22	74.7954	3.11647	62	22	650614	35841	65	9	633105	57481	-3	17509
1.54463e+12	2018-12-12 15:42:57	74.8052	3.11688	53	27	650667	35868	45	7	633150	57488	8	17517
1.54463e+12	2018-12-12 15:43:33	74.8151	3.11729	42	6	650709	35874	46	4	633196	57492	-4	17513
1.54463e+12	2018-12-12 15:44:08	74.825	3.11771	46	15	650755	35889	46	9	633242	57501	0	17513
1.54463e+12	2018-12-12 15:44:43	74.8347	3.11811	31	6	650786	35895	48	10	633290	57511	-17	17496
1544629518619	2018-12-12 15:45:19	74.8445	3.11852	37	17	650823	35912	38	13	633328	57524	-1	17495
1544629554031	2018-12-12 15:45:54	74.8544	3.11893	42	8	650865	35920	44	3	633372	57527	-2	17493
1544629589395	2018-12-12 15:46:29	74.8642	3.11934	36	12	650901	35932	45	4	633417	57531	-9	17484
1.54463e+12	2018-12-12 15:47:05	74.874	3.11975	32	16	650933	35948	42	15	633459	57546	-10	17474
1544629660175	2018-12-12 15:47:40	74.8839	3.12016	38	11	650971	35959	30	6	633489	57552	8	17482
1.54463e+12	2018-12-12 15:48:16	74.8937	3.12057	29	6	651000	35965	44	2	633533	57554	-15	17467
1.54463e+12	2018-12-12 15:48:51	74.9035	3.12098	20	2	651020	35967	30	8	633563	57562	-10	17457
1.54463e+12	2018-12-12 15:49:26	74.9134	3.12139	45	16	651065	35983	34	4	633597	57566	11	17468
1544629801775	2018-12-12 15:50:02	74.9232	3.1218	27	18	651092	36001	29	7	633626	57573	-2	17466
1.54463e+12	2018-12-12 15:50:37	74.933	3.12221	30	12	651122	36013	33	7	633659	57580	-3	17463
1544629872548	2018-12-12 15:51:13	74.9429	3.12262	34	16	651156	36029	28	5	633687	57585	6	17469
1.54463e+12	2018-12-12 15:51:48	74.9527	3.12303	23	12	651179	36041	27	5	633714	57590	-4	17465
1.54463e+12	2018-12-12 15:52:24	74.9626	3.12344	28	6	651207	36047	22	5	633736	57595	6	17471
1.54463e+12	2018-12-12 15:52:59	74.9723	3.12385	29	6	651236	36053	31	4	633767	57599	-2	17469
1.54463e+12	2018-12-12 15:53:34	74.9822	3.12426	32	11	651268	36064	31	10	633798	57609	1	17470
1.54463e+12	2018-12-12 15:54:10	74.992	3.12467	30	9	651298	36073	33	0	633831	57609	-3	17467
1.54463e+12	2018-12-12 15:54:45	75.0018	3.12508	34	15	651332	36088	20	1	633851	57610	14	17481
1.54463e+12	2018-12-12 15:55:20	75.0117	3.12549	26	12	651358	36100	33	11	633884	57621	-7	17474
1544630155708	2018-12-12 15:55:56	75.0215	3.1259	32	7	651390	36107	38	8	633922	57629	-6	17468
1544630191063	2018-12-12 15:56:31	75.0313	3.12631	27	1	651417	36108	24	5	633946	57634	3	17471
[truncated: 21,610 more rows]
[truncated: 1 more columns]

## Sheet: dose
date/time [UTC]	GCR [µGy]	sum_GCR [mGy]	SAA [µGy]	sum_SAA [mGy]	total [µGy]	sum_total [mGy]	counts	sum_counts	coverage (end time)
2018-12-09 12:59:59	176.5	0.1765	117.1	0.1171	293.776	0.293776	#N/A	10358	14:22:00
2018-12-10 12:59:59	178.6	0.3551	120.3	0.2374	299.255	0.593032	278368	288726	23:21:00
2018-12-11 12:59:59	177.9	0.533	91.1	0.3285	269.533	0.862565	195852	484577	23:00:00
2018-12-12 12:59:59	177.7	0.7107	132.3	0.4608	310.711	1.17328	218570	703146	23:59:00
2018-12-13 12:59:59	179.3	0.89	122.7	0.5835	302.89	1.47617	219727	922874	23:59:00
2018-12-14 12:59:59	180.6	1.0706	96.5	0.68	278.171	1.75434	180962	1103836	20:06:00
2018-12-15 12:59:59	178.7	1.2493	145.2	0.8252	325.149	2.07949	231986	1.33582e+06	22:27:00
2018-12-16 12:59:59	183.3	1.4326	106.9	0.9321	291.633	2.37112	226290	1562113	23:19:00
2018-12-17 12:59:59	179.1	1.6117	120.8	1.0529	301.512	2.67263	240072	1802185	23:59:00
2018-12-18 12:59:59	186.5	1.7982	104.9	1.1578	293.198	2.96583	207042	2.00923e+06	23:59:00
2018-12-19 12:59:59	182.5	1.9807	131.3	1.2891	315.781	3.28161	225210	2234437	23:48:00
2018-12-20 12:59:59	183.7	2.1644	102.2	1.3913	288.064	3.56967	210180	2444617	23:15:00
2018-12-21 12:59:59	185.5	2.3499	112.7	1.504	300.55	3.87022	140500	2.58512e+06	20:46:00
2018-12-22 12:59:59	183.6	2.5335	110.5	1.6145	296.634	4.16686	257314	2842432	23:24:00
2018-12-23 12:59:59	185.1	2.7186	109	1.7235	296.819	4.46367	221064	3.0635e+06	23:59:00
2018-12-24 12:59:59	186.1	2.9047	91.8	1.8153	280.805	4.74448	213742	3277238	23:50:00
2018-12-25 12:59:59	192.4	3.0971	108.6	1.9239	304.097	5.04858	#N/A	3.3765e+06	11:12:00
2018-12-26 12:59:59	186	3.2831	100.1	2.024	289.383	5.33796	334922	3711419	23:59:00
2018-12-27 12:59:59	184.6	3.4677	95.4	2.1194	283.468	5.62143	216983	3928402	23:34:00
2018-12-28 12:59:59	184.5	3.6522	91.4	2.2108	279.552	5.90098	187450	4.11585e+06	19:20:00
2018-12-29 12:59:59	183.4	3.8356	86.8	2.2976	274.036	6.17502	262500	4.37835e+06	23:31:00
2018-12-30 12:59:59	185.3	4.0209	100.9	2.3985	290.221	6.46524	206965	4.58532e+06	21:45:00
2018-12-31 12:59:59	186.8	4.2077	102	2.5005	293.008	6.75824	188803	4.77412e+06	18:22:00
2019-01-01 12:59:59	189.8	4.3975	81	2.5815	275.197	7.03344	184874	4958993	16:46:00
2019-01-02 12:59:59	182.9	4.5804	102.2	2.6837	289.68	7.32312	283108	5.2421e+06	23:59:00
2019-01-03 12:59:59	182.7	4.7631	101.6	2.7853	289.063	7.61218	212300	5454400	23:40:00
2019-01-04 12:59:59	181	4.9441	105.6	2.8909	291.544	7.90373	#N/A	5562499	11:23:00
2019-01-05 12:59:59	183.2	5.1273	94	2.9849	282.327	8.18606	#N/A	#N/A	#N/A

## Sheet: temp
timestamp	date/time [UTC]	runtime [h]	runtime [d]	temp_efm [°C]	temp_rtc [°C]	temp_hum [°C]	ave_temp [°C]	dev_temp [°C]	humidity [%]
1544360071895	2018-12-09 12:54:32	0	0	23.37	20.7	20.3	21.4567	1.66902	38.41
1.54436e+12	2018-12-09 12:55:02	0.0083775	0.000349063	23.6	20.98	20.4	21.66	1.70493	39.25
1.54436e+12	2018-12-09 12:55:32	0.0167408	0.000697535	23.64	21.21	20.41	21.7533	1.68215	39.97
1.54436e+12	2018-12-09 12:56:02	0.025105	0.00104604	23.72	21.42	20.42	21.8533	1.69214	40.59
1.54436e+12	2018-12-09 12:56:32	0.0334686	0.00139453	23.99	21.59	20.42	22	1.81997	41.12
1544360222503	2018-12-09 12:57:03	0.0418356	0.00174315	24.06	21.83	20.42	22.1033	1.83533	41.57
1.54436e+12	2018-12-09 12:57:33	0.0501983	0.0020916	24.16	22.04	20.42	22.2067	1.87556	41.96
1544360282724	2018-12-09 12:58:03	0.0585636	0.00244015	24.33	22.31	20.42	22.3533	1.95536	42.29
1.54436e+12	2018-12-09 12:58:33	0.0669261	0.00278859	24.45	22.54	20.99	22.66	1.73312	42.58
1.54436e+12	2018-12-09 12:59:03	0.0753319	0.00313883	24.37	22.74	21.09	22.7333	1.64001	42.82
1.54436e+12	2018-12-09 12:59:33	0.0836964	0.00348735	24.42	22.91	21.1	22.81	1.66226	43.03
1.54436e+12	2018-12-09 13:00:03	0.0920608	0.00383587	24.45	23.05	21.1	22.8667	1.68251	43.21
1.54436e+12	2018-12-09 13:00:33	0.100427	0.00418447	24.53	23.04	21.1	22.89	1.71991	43.37
1.54436e+12	2018-12-09 13:01:04	0.108792	0.004533	24.69	23.04	21.1	22.9433	1.79695	43.5
1.54436e+12	2018-12-09 13:01:34	0.117156	0.00488152	24.9	23.03	21.1	23.01	1.90008	43.61
1544360523819	2018-12-09 13:02:04	0.125534	0.0052306	24.82	23.03	21.1	22.9833	1.86044	43.71
1544360553935	2018-12-09 13:02:34	0.1339	0.00557917	24.83	23.11	21.1	23.0133	1.86688	43.79
1.54436e+12	2018-12-09 13:03:04	0.142263	0.00592762	24.99	23.19	21.1	23.0933	1.9468	43.87
1544360614155	2018-12-09 13:03:34	0.150628	0.00627616	25	23.25	21.1	23.1167	1.95342	43.93
1544360644311	2018-12-09 13:04:04	0.159004	0.00662519	25.05	23.31	21.68	23.3467	1.6853	43.98
1.54436e+12	2018-12-09 13:04:34	0.167372	0.00697382	25.14	23.45	21.77	23.4533	1.685	44.02
1.54436e+12	2018-12-09 13:05:05	0.175762	0.0073234	25.2	23.57	21.79	23.52	1.70555	44.06
1544360734843	2018-12-09 13:05:35	0.184152	0.00767301	25.29	23.67	21.79	23.5833	1.75161	44.09
1544360765007	2018-12-09 13:06:05	0.192531	0.00802213	25.35	23.76	21.79	23.6333	1.78338	44.12
1.54436e+12	2018-12-09 13:06:35	0.20091	0.00837124	25.45	23.92	21.79	23.72	1.83818	44.15
1.54436e+12	2018-12-09 13:07:05	0.209274	0.00871975	25.46	24.06	21.79	23.77	1.85211	44.17
1.54436e+12	2018-12-09 13:07:35	0.217639	0.00906828	25.52	24.19	21.79	23.8333	1.89041	44.19
1.54436e+12	2018-12-09 13:08:06	0.226004	0.00941683	25.45	24.29	21.79	23.8433	1.87044	44.2
1544360915612	2018-12-09 13:08:36	0.234366	0.00976524	25.62	24.38	21.79	23.93	1.95425	44.21
1.54436e+12	2018-12-09 13:09:06	0.242731	0.0101138	25.79	24.33	21.79	23.97	2.02415	44.23
1544360975835	2018-12-09 13:09:36	0.251094	0.0104623	25.84	24.28	21.79	23.97	2.04272	44.24
1.54436e+12	2018-12-09 13:10:06	0.259473	0.0108114	25.93	24.24	21.79	23.9867	2.08159	44.24
1.54436e+12	2018-12-09 13:10:36	0.267879	0.0111616	25.94	24.21	22.36	24.17	1.79034	44.25
1544361066367	2018-12-09 13:11:06	0.276242	0.0115101	26.05	24.18	22.46	24.23	1.79552	44.26
1.54436e+12	2018-12-09 13:11:36	0.284607	0.0118586	25.91	24.15	22.47	24.1767	1.72016	44.26
1.54436e+12	2018-12-09 13:12:07	0.292972	0.0122072	26.04	24.22	22.48	24.2467	1.78015	44.27
1.54436e+12	2018-12-09 13:12:37	0.301364	0.0125568	25.85	24.28	22.48	24.2033	1.68631	44.27
1544361186916	2018-12-09 13:13:07	0.309728	0.0129053	26.04	24.33	22.48	24.2833	1.78046	44.27
1544361217024	2018-12-09 13:13:37	0.318091	0.0132538	26.18	24.38	22.48	24.3467	1.85023	44.35
1544361247139	2018-12-09 13:14:07	0.326457	0.0136024	26.21	24.41	22.48	24.3667	1.86538	44.41
1544361277247	2018-12-09 13:14:37	0.33482	0.0139508	26.18	24.45	22.48	24.37	1.8513	44.46
1544361307360	2018-12-09 13:15:07	0.343185	0.0142994	26.16	24.57	22.48	24.4033	1.84565	44.51
1.54436e+12	2018-12-09 13:15:37	0.351549	0.0146479	26.3	24.67	22.48	24.4833	1.91683	44.55
1.54436e+12	2018-12-09 13:16:08	0.359914	0.0149964	26.35	24.75	22.48	24.5267	1.94464	44.58
1.54436e+12	2018-12-09 13:16:38	0.36833	0.0153471	26.43	24.83	22.48	24.58	1.98683	44.61
1.54436e+12	2018-12-09 13:17:08	0.37671	0.0156962	26.43	24.89	22.48	24.6	1.9909	44.63
1544361458156	2018-12-09 13:17:38	0.385072	0.0160447	26.54	25.04	22.48	24.6867	2.05293	44.65
1.54436e+12	2018-12-09 13:18:08	0.393438	0.0163932	26.56	25.17	22.48	24.7367	2.07423	44.67
1.54436e+12	2018-12-09 13:18:38	0.401803	0.0167418	26.68	25.27	22.48	24.81	2.13745	44.69
1544361548484	2018-12-09 13:19:08	0.410164	0.0170902	26.7	25.37	23.05	25.04	1.84724	44.7
1.54436e+12	2018-12-09 13:19:39	0.418571	0.0174404	26.72	25.45	23.14	25.1033	1.815	44.71
1.54436e+12	2018-12-09 13:20:09	0.426893	0.0177872	26.68	25.51	23.16	25.1167	1.79266	44.72
1544361638819	2018-12-09 13:20:39	0.435257	0.0181357	26.7	25.57	23.16	25.1433	1.80816	44.73
1.54436e+12	2018-12-09 13:21:09	0.443622	0.0184842	26.93	25.62	23.16	25.2367	1.91401	44.74
1.54436e+12	2018-12-09 13:21:39	0.452001	0.0188334	26.98	25.53	23.16	25.2233	1.92838	44.74
1.54436e+12	2018-12-09 13:22:09	0.460364	0.0191818	27.01	25.46	23.16	25.21	1.93714	44.75
1544361759315	2018-12-09 13:22:39	0.468728	0.0195303	27.14	25.39	23.16	25.23	1.99482	44.75
1.54436e+12	2018-12-09 13:23:09	0.477107	0.0198795	27.22	25.34	23.16	25.24	2.03185	44.76
1544361819587	2018-12-09 13:23:40	0.48547	0.0202279	27.23	25.29	23.16	25.2267	2.03574	44.76
1544361849799	2018-12-09 13:24:10	0.493862	0.0205776	27.33	25.25	23.16	25.2467	2.085	44.76
1.54436e+12	2018-12-09 13:24:40	0.502241	0.0209267	27.35	25.3	23.16	25.27	2.09516	44.77
1544361910076	2018-12-09 13:25:10	0.510606	0.0212752	27.47	25.35	23.16	25.3267	2.15509	44.77
1544361940183	2018-12-09 13:25:40	0.518969	0.0216237	27.5	25.39	23.16	25.35	2.17028	44.77
1544361970291	2018-12-09 13:26:10	0.527332	0.0219722	27.57	25.43	23.16	25.3867	2.20532	44.77
1.54436e+12	2018-12-09 13:26:40	0.535698	0.0223207	27.51	25.46	23.16	25.3767	2.1762	44.77
1.54436e+12	2018-12-09 13:27:11	0.54409	0.0226704	27.47	25.48	23.16	25.37	2.1571	44.77
1544362060824	2018-12-09 13:27:41	0.55248	0.02302	27.55	25.51	23.16	25.4067	2.19682	44.78
1544362090835	2018-12-09 13:28:11	0.560817	0.0233674	27.5	25.62	23.16	25.4267	2.17645	44.78
1.54436e+12	2018-12-09 13:28:41	0.569183	0.0237159	27.62	25.71	23.74	25.69	1.94008	44.78
1.54436e+12	2018-12-09 13:29:11	0.577545	0.0240644	27.6	25.79	23.83	25.74	1.8855	44.78
1.54436e+12	2018-12-09 13:29:41	0.585911	0.0244129	27.53	25.86	23.85	25.7467	1.84262	44.78
1.54436e+12	2018-12-09 13:30:11	0.594303	0.0247626	27.59	25.92	23.85	25.7867	1.87356	44.78
1544362241492	2018-12-09 13:30:41	0.602666	0.0251111	27.63	25.97	23.85	25.8167	1.89466	44.78
1544362271603	2018-12-09 13:31:12	0.61103	0.0254596	27.76	26.02	23.85	25.8767	1.95894	44.78
1544362301859	2018-12-09 13:31:42	0.619434	0.0258098	27.8	26.05	23.85	25.9	1.97927	44.78
1.54436e+12	2018-12-09 13:32:12	0.627802	0.0261584	27.82	26.09	23.85	25.92	1.99045	44.78
1.54436e+12	2018-12-09 13:32:42	0.636164	0.0265068	27.79	26.11	23.85	25.9167	1.9771	44.78
1544362392300	2018-12-09 13:33:12	0.644557	0.0268565	27.81	26.23	23.85	25.9633	1.99342	44.78
1544362422559	2018-12-09 13:33:43	0.652962	0.0272068	27.78	26.33	23.85	25.9867	1.98737	44.78
1.54436e+12	2018-12-09 13:34:13	0.661326	0.0275553	27.81	26.41	23.85	26.0233	2.00812	44.78
1.54436e+12	2018-12-09 13:34:43	0.669692	0.0279038	27.88	26.49	23.85	26.0733	2.04705	44.78
1.54436e+12	2018-12-09 13:35:13	0.67807	0.0282529	27.77	26.55	23.85	26.0567	2.00602	44.78
1.54436e+12	2018-12-09 13:35:43	0.686449	0.0286021	27.97	26.6	23.85	26.14	2.09817	44.78
1544362573219	2018-12-09 13:36:13	0.694812	0.0289505	27.88	26.65	23.85	26.1267	2.06534	44.78
1.54436e+12	2018-12-09 13:36:43	0.703178	0.0292991	27.98	26.69	23.85	26.1733	2.11292	44.78
1.54436e+12	2018-12-09 13:37:13	0.711542	0.0296476	27.95	26.72	23.85	26.1733	2.10396	44.78
1544362663547	2018-12-09 13:37:44	0.719903	0.029996	28.08	26.62	23.85	26.1833	2.14854	44.78
1544362693663	2018-12-09 13:38:14	0.728269	0.0303445	28.06	26.53	23.85	26.1467	2.13102	44.78
1544362723772	2018-12-09 13:38:44	0.736633	0.030693	28.16	26.45	23.85	26.1533	2.17026	44.78
1.54436e+12	2018-12-09 13:39:14	0.744997	0.0310416	28.22	26.39	23.85	26.1533	2.19459	44.78
1544362784096	2018-12-09 13:39:44	0.753389	0.0313912	28.16	26.33	23.85	26.1133	2.16315	44.78
1.54436e+12	2018-12-09 13:40:14	0.761755	0.0317398	28.33	26.29	23.85	26.1567	2.24297	44.78
1544362844327	2018-12-09 13:40:44	0.77012	0.0320883	28.28	26.24	23.85	26.1233	2.2173	44.78
1.54436e+12	2018-12-09 13:41:15	0.778606	0.0324419	28.3	26.21	23.85	26.12	2.22636	44.78
1.54436e+12	2018-12-09 13:41:45	0.786903	0.0327876	28.48	26.18	23.85	26.17	2.31502	44.78
1.54436e+12	2018-12-09 13:42:15	0.795268	0.0331362	28.6	26.15	24.42	26.39	2.10031	44.78
1.54436e+12	2018-12-09 13:42:45	0.803632	0.0334847	28.46	26.13	24.52	26.37	1.98093	44.78
1.54436e+12	2018-12-09 13:43:15	0.811996	0.0338332	28.37	26.11	24.53	26.3367	1.93001	44.78
1.54436e+12	2018-12-09 13:43:45	0.820362	0.0341817	28.26	26.1	24.54	26.3	1.86805	44.78
1544363055307	2018-12-09 13:44:15	0.828726	0.0345302	28.34	26.17	24.54	26.35	1.90638	44.78
1.54436e+12	2018-12-09 13:44:45	0.837091	0.0348788	28.34	26.24	24.54	26.3733	1.90351	44.78
1544363115527	2018-12-09 13:45:16	0.845453	0.0352272	28.35	26.3	24.54	26.3967	1.90684	44.78
1.54436e+12	2018-12-09 13:45:46	0.853822	0.0355759	28.51	26.35	24.54	26.4667	1.98757	44.78
1.54436e+12	2018-12-09 13:46:16	0.862199	0.035925	28.45	26.39	24.54	26.46	1.95594	44.78
1544363205928	2018-12-09 13:46:46	0.870565	0.0362735	28.37	26.42	24.54	26.4433	1.91511	44.78
1544363236048	2018-12-09 13:47:16	0.878931	0.0366221	28.47	26.46	24.54	26.49	1.96517	44.78
1544363266203	2018-12-09 13:47:46	0.887308	0.0369712	28.53	26.48	24.54	26.5167	1.99525	44.78
1544363296344	2018-12-09 13:48:16	0.89568	0.03732	28.58	26.5	24.54	26.54	2.0203	44.78
1544363326436	2018-12-09 13:48:46	0.904039	0.0376683	28.82	26.52	24.54	26.6267	2.14199	44.78
1.54436e+12	2018-12-09 13:49:17	0.912432	0.038018	28.88	26.63	24.54	26.6833	2.17049	44.78
1.54436e+12	2018-12-09 13:49:47	0.920795	0.0383665	28.75	26.72	24.54	26.67	2.10545	44.78
1544363416867	2018-12-09 13:50:17	0.929159	0.038715	28.83	26.8	24.54	26.7233	2.14603	44.78
1.54436e+12	2018-12-09 13:50:47	0.937525	0.0390635	28.83	26.87	24.54	26.7467	2.14766	44.78
1544363477091	2018-12-09 13:51:17	0.945888	0.039412	28.83	26.93	24.54	26.7667	2.14966	44.78
1.54436e+12	2018-12-09 13:51:47	0.954254	0.0397606	28.88	26.98	24.54	26.8	2.17559	44.78
1544363537311	2018-12-09 13:52:17	0.962616	0.040109	28.86	27.02	24.54	26.8067	2.16789	44.78
1.54436e+12	2018-12-09 13:52:47	0.970981	0.0404575	28.85	27.06	24.54	26.8167	2.16528	44.78
1544363597540	2018-12-09 13:53:18	0.979346	0.0408061	28.84	27.09	24.54	26.8233	2.16237	44.78
1.54436e+12	2018-12-09 13:53:48	0.987725	0.0411552	28.94	27.12	24.54	26.8667	2.21091	44.78
1.54436e+12	2018-12-09 13:54:18	0.996119	0.0415049	29.07	27.14	24.54	26.9167	2.27324	44.78
1.54436e+12	2018-12-09 13:54:48	1.00448	0.0418534	29.15	27.25	24.54	26.98	2.31683	44.78
1.54436e+12	2018-12-09 13:55:18	1.01285	0.042202	29.25	27.35	24.54	27.0467	2.36961	44.78
1544363748248	2018-12-09 13:55:48	1.02121	0.0425504	29.16	27.43	24.54	27.0433	2.33415	44.78
1544363778368	2018-12-09 13:56:18	1.02958	0.042899	29.11	27.5	24.54	27.05	2.31799	44.78
1.54436e+12	2018-12-09 13:56:49	1.03795	0.043248	29.23	27.56	24.54	27.11	2.37716	44.78
1544363838635	2018-12-09 13:57:19	1.04632	0.0435965	29.2	27.61	24.54	27.1167	2.36885	44.78
1544363868747	2018-12-09 13:57:49	1.05468	0.043945	29.18	27.66	24.54	27.1267	2.36553	44.78
1.54436e+12	2018-12-09 13:58:19	1.06304	0.0442935	29.17	27.69	24.54	27.1333	2.36466	44.78
1544363929027	2018-12-09 13:58:49	1.07143	0.0446427	29.22	27.73	24.54	27.1633	2.39091	44.78
1544363959128	2018-12-09 13:59:19	1.07979	0.0449911	29.03	27.75	25.11	27.2967	1.99893	44.78
1.54436e+12	2018-12-09 13:59:49	1.08817	0.0453403	29.18	27.78	25.2	27.3867	2.01894	44.78
1544364019403	2018-12-09 14:00:19	1.09653	0.0456888	29.17	27.8	25.22	27.3967	2.00565	44.78
1544364049515	2018-12-09 14:00:50	1.10489	0.0460373	29.21	27.82	25.22	27.4167	2.02535	44.78
1544364079623	2018-12-09 14:01:20	1.11326	0.0463857	29.24	27.83	25.22	27.43	2.03963	44.78
1544364109739	2018-12-09 14:01:50	1.12162	0.0467343	29.32	27.84	25.22	27.46	2.07625	44.78
1544364139843	2018-12-09 14:02:20	1.12999	0.0470827	29.26	27.72	25.22	27.4	2.03892	44.78
1544364169955	2018-12-09 14:02:50	1.13835	0.0474313	29.28	27.62	25.22	27.3733	2.04121	44.78
1.54436e+12	2018-12-09 14:03:20	1.14671	0.0477797	29.39	27.53	25.22	27.38	2.08904	44.78
1544364230324	2018-12-09 14:03:50	1.15512	0.04813	29.42	27.45	25.22	27.3633	2.10134	44.78
1544364260443	2018-12-09 14:04:20	1.16349	0.0484786	29.22	27.39	25.22	27.2767	2.00241	44.78
1.54436e+12	2018-12-09 14:04:51	1.17185	0.048827	29.3	27.33	25.22	27.2833	2.0404	44.78
1544364320812	2018-12-09 14:05:21	1.18025	0.0491773	29.41	27.29	25.22	27.3067	2.09505	44.78
1544364350924	2018-12-09 14:05:51	1.18862	0.0495258	29.38	27.25	25.22	27.2833	2.0802	44.78
1.54436e+12	2018-12-09 14:06:21	1.19698	0.0498743	29.35	27.21	25.22	27.26	2.06545	44.78
1544364411144	2018-12-09 14:06:51	1.20535	0.0502228	29.34	27.18	25.22	27.2467	2.06081	44.78
1.54436e+12	2018-12-09 14:07:21	1.21371	0.0505713	29.43	27.15	25.22	27.2667	2.10742	44.78
1544364471372	2018-12-09 14:07:51	1.22208	0.0509199	29.39	27.13	25.22	27.2467	2.08745	44.78
1.54436e+12	2018-12-09 14:08:21	1.23044	0.0512684	29.58	27.11	25.22	27.3033	2.18642	44.78
1.54436e+12	2018-12-09 14:08:52	1.23881	0.0516169	29.54	27.1	25.22	27.2867	2.16604	44.78
1544364561700	2018-12-09 14:09:22	1.24717	0.0519653	29.46	27.08	25.22	27.2533	2.12531	44.78
1544364591816	2018-12-09 14:09:52	1.25553	0.0523139	29.46	27.07	25.22	27.25	2.12572	44.78
1544364622071	2018-12-09 14:10:22	1.26394	0.0526641	29.52	27.06	25.22	27.2667	2.15744	44.78
1544364652188	2018-12-09 14:10:52	1.2723	0.0530127	29.61	27.14	25.22	27.3233	2.20073	44.78
1544364682300	2018-12-09 14:11:22	1.28067	0.0533612	29.51	27.21	25.22	27.3133	2.14687	44.78
1.54436e+12	2018-12-09 14:11:52	1.28905	0.0537102	29.65	27.28	25.22	27.3833	2.21681	44.78
1544364742764	2018-12-09 14:12:23	1.29746	0.054061	29.7	27.33	25.22	27.4167	2.24126	44.78
1544364772872	2018-12-09 14:12:53	1.30583	0.0544095	29.73	27.37	25.22	27.44	2.25581	44.78
1.54436e+12	2018-12-09 14:13:23	1.31419	0.054758	29.69	27.41	25.22	27.44	2.23515	44.78
1544364833091	2018-12-09 14:13:53	1.32255	0.0551064	29.78	27.44	25.22	27.48	2.28026	44.78
1544364863211	2018-12-09 14:14:23	1.33092	0.055455	29.83	27.47	25.22	27.5067	2.30522	44.78
1544364893315	2018-12-09 14:14:53	1.33928	0.0558035	29.76	27.5	25.22	27.4933	2.27001	44.78
1.54436e+12	2018-12-09 14:15:23	1.34765	0.056152	29.77	27.52	25.22	27.5033	2.27505	44.78
1.54436e+12	2018-12-09 14:15:54	1.35601	0.0565005	29.83	27.53	25.22	27.5267	2.305	44.78
1544364983651	2018-12-09 14:16:24	1.36438	0.056849	29.81	27.55	25.22	27.5267	2.29509	44.78
1.54437e+12	2018-12-09 14:16:54	1.37275	0.0571981	29.86	27.56	25.22	27.5467	2.32003	44.78
1.54437e+12	2018-12-09 14:17:24	1.38113	0.0575472	29.83	27.57	25.22	27.54	2.30515	44.78
1.54437e+12	2018-12-09 14:17:54	1.38951	0.0578963	29.92	27.58	25.22	27.5733	2.35001	44.78
1.54437e+12	2018-12-09 14:18:25	1.39797	0.0582488	29.82	27.59	25.22	27.5433	2.30036	44.78
1.54437e+12	2018-12-09 14:18:54	1.40625	0.0585939	29.76	27.6	25.22	27.5267	2.27089	44.78
1544365164515	2018-12-09 14:19:25	1.41462	0.0589424	29.98	27.7	25.22	27.6333	2.3807	44.78
1544365194624	2018-12-09 14:19:55	1.42298	0.0592908	29.97	27.78	25.22	27.6567	2.3774	44.78
1.54437e+12	2018-12-09 14:20:25	1.43135	0.0596394	29.85	27.85	25.22	27.64	2.32213	44.78
1.54437e+12	2018-12-09 14:20:55	1.43971	0.0599879	29.88	27.91	25.22	27.67	2.33925	44.85
1544365284959	2018-12-09 14:21:25	1.44807	0.0603364	29.96	27.96	25.22	27.7133	2.37961	44.91
1.54437e+12	2018-12-09 14:21:55	1.45645	0.0606855	29.95	28.01	25.79	27.9167	2.08157	44.96
1.54437e+12	2018-12-09 14:22:25	1.46482	0.0610341	29.9	28.05	25.89	27.9467	2.007	45.01
1.54442e+12	2018-12-10 04:42:16	15.7957	0.658154	31.77	29.64	27.28	29.5633	2.24598	47.21
1544416966771	2018-12-10 04:42:47	15.8041	0.658506	31.8	29.64	27.28	29.5733	2.26074	47.21
1.54442e+12	2018-12-10 04:43:17	15.8126	0.658857	31.55	29.64	27.28	29.49	2.13895	47.21
1544417024820	2018-12-10 04:43:45	15.8203	0.659177	31.6	29.64	27.28	29.5067	2.16308	47.22
1544417057939	2018-12-10 04:44:18	15.8295	0.659561	31.63	29.64	27.28	29.5167	2.17762	47.22
1.54442e+12	2018-12-10 04:44:48	15.8379	0.659912	31.76	29.64	27.28	29.56	2.24107	47.22
1544417118763	2018-12-10 04:45:19	15.8464	0.660265	31.69	29.64	27.28	29.5367	2.20682	47.22
1.54442e+12	2018-12-10 04:45:49	15.8548	0.660616	31.69	29.64	27.28	29.5367	2.20682	47.22
1544417209928	2018-12-10 04:46:50	15.8717	0.66132	31.78	29.64	27.28	29.5667	2.2509	47.22
1544417235443	2018-12-10 04:47:15	15.8788	0.661615	31.81	29.64	27.28	29.5767	2.26566	47.22
1.54442e+12	2018-12-10 04:47:51	15.8885	0.662023	31.83	29.64	27.28	29.5833	2.27553	47.22
1.54442e+12	2018-12-10 04:48:17	15.8958	0.662323	31.73	29.64	27.28	29.55	2.22636	47.22
1544417331435	2018-12-10 04:48:51	15.9054	0.662726	31.72	29.64	27.28	29.5467	2.22147	47.22
1.54442e+12	2018-12-10 04:49:15	15.9121	0.663004	31.77	29.64	27.28	29.5633	2.24598	47.22
1544417392251	2018-12-10 04:49:52	15.9223	0.66343	31.9	29.64	27.28	29.6067	2.31018	47.22
1544417418975	2018-12-10 04:50:19	15.9297	0.663739	32.05	29.64	27.28	29.6567	2.38504	47.22
1544417449176	2018-12-10 04:50:49	15.9381	0.664089	31.88	29.64	27.28	29.6	2.30026	47.22
1544417480132	2018-12-10 04:51:20	15.9467	0.664447	31.82	29.64	27.28	29.58	2.27059	47.22
1544417513840	2018-12-10 04:51:54	15.9561	0.664837	31.94	29.64	27.28	29.62	2.33006	47.22
1.54442e+12	2018-12-10 04:52:21	15.9637	0.665155	31.86	29.64	27.28	29.5933	2.29036	47.22
1.54442e+12	2018-12-10 04:52:55	15.973	0.665541	31.8	29.64	27.28	29.5733	2.26074	47.22
1544417602451	2018-12-10 04:53:22	15.9807	0.665863	31.98	29.64	27.28	29.6333	2.35001	47.22
1.54442e+12	2018-12-10 04:53:55	15.9896	0.666235	32.15	29.64	27.28	29.69	2.43538	47.22
1.54442e+12	2018-12-10 04:54:21	15.9971	0.666546	32.05	29.64	27.28	29.6567	2.38504	47.22
1544417694592	2018-12-10 04:54:55	16.0063	0.666929	32.04	29.64	27.28	29.6533	2.38003	47.22
1544417724656	2018-12-10 04:55:25	16.0147	0.667277	31.93	29.64	27.28	29.6167	2.32509	47.22
1544417754623	2018-12-10 04:55:55	16.023	0.667624	31.9	29.64	27.28	29.6067	2.31018	47.22
1.54442e+12	2018-12-10 04:56:25	16.0313	0.667972	31.94	29.64	27.28	29.62	2.33006	47.22
1544417814652	2018-12-10 04:56:55	16.0397	0.668319	31.75	29.64	27.28	29.5567	2.23616	47.22
1.54442e+12	2018-12-10 04:57:18	16.0463	0.668595	31.74	29.64	27.28	29.5533	2.23126	47.22
1.54443e+12	2018-12-10 07:56:07	19.0263	0.792764	31.86	30.04	27.28	29.7267	2.30602	47.22
1.54443e+12	2018-12-10 07:56:36	19.0346	0.793109	31.86	30.08	27.28	29.74	2.30885	47.22
1544428627436	2018-12-10 07:57:07	19.0432	0.793467	31.8	30.1	27.28	29.7267	2.28301	47.22
1544428657672	2018-12-10 07:57:38	19.0516	0.793817	31.82	30.13	27.28	29.7433	2.29457	47.22
1544428688239	2018-12-10 07:58:08	19.0601	0.794171	31.94	30.15	27.28	29.79	2.35077	47.22
1.54443e+12	2018-12-10 07:58:39	19.0685	0.794522	31.97	30.17	27.28	29.8067	2.36602	47.22
1544428900128	2018-12-10 08:01:40	19.119	0.796623	31.95	30.24	27.28	29.8233	2.36272	47.22
1544428930560	2018-12-10 08:02:11	19.1274	0.796975	31.92	30.24	27.28	29.8133	2.34924	47.22
1.54443e+12	2018-12-10 08:02:41	19.1358	0.797327	31.84	30.25	27.28	29.79	2.31454	47.22
1.54443e+12	2018-12-10 08:03:07	19.1431	0.797629	31.9	30.25	27.28	29.81	2.34122	47.22
1544429021656	2018-12-10 08:03:42	19.1527	0.79803	31.78	30.26	27.28	29.7733	2.28913	47.22
1.54443e+12	2018-12-10 08:04:12	19.1612	0.798382	31.75	30.26	27.28	29.7633	2.27601	47.22
1544429082463	2018-12-10 08:04:42	19.1696	0.798733	31.68	30.26	27.28	29.74	2.24562	47.22
1.54443e+12	2018-12-10 08:05:13	19.1781	0.799086	31.63	30.27	27.28	29.7267	2.22532	47.22
1.54443e+12	2018-12-10 08:05:43	19.1865	0.799437	31.66	30.27	27.28	29.7367	2.23818	47.22
1544429173727	2018-12-10 08:06:14	19.195	0.79979	31.78	30.27	27.28	29.7767	2.2902	47.22
1.54443e+12	2018-12-10 08:06:39	19.2021	0.800087	31.75	30.27	27.28	29.7667	2.27711	47.22
1544429227780	2018-12-10 08:07:08	19.21	0.800415	31.79	30.27	27.28	29.78	2.29458	47.22
1544429264743	2018-12-10 08:07:45	19.2202	0.800843	31.86	30.27	27.28	29.8033	2.32539	47.22
1544429288879	2018-12-10 08:08:09	19.2269	0.801122	31.97	30.27	27.28	29.84	2.37438	47.22
1.54443e+12	2018-12-10 08:08:46	19.2371	0.801547	31.88	30.27	27.28	29.81	2.33425	47.22
1.54443e+12	2018-12-10 08:09:10	19.2439	0.801831	31.98	30.28	27.28	29.8467	2.37978	47.22
1544429386332	2018-12-10 08:09:46	19.254	0.80225	32.04	30.28	27.28	29.8667	2.40677	47.22
1.54443e+12	2018-12-10 08:10:11	19.2609	0.802538	31.98	30.28	27.28	29.8467	2.37978	47.22
1.54443e+12	2018-12-10 08:10:47	19.2709	0.802954	32.05	30.28	27.28	29.87	2.41129	47.22
1.54443e+12	2018-12-10 08:11:12	19.2779	0.803246	31.98	30.28	27.28	29.8467	2.37978	47.22
1544429507935	2018-12-10 08:11:48	19.2878	0.803658	32	30.28	27.28	29.8533	2.38875	47.22
1.54443e+12	2018-12-10 08:12:14	19.2949	0.803955	32	30.28	27.28	29.8533	2.38875	47.22
1544429568784	2018-12-10 08:12:49	19.3047	0.804362	32.11	30.28	27.28	29.89	2.4385	47.22
1544429589284	2018-12-10 08:13:09	19.3104	0.804599	32.13	30.28	27.28	29.8967	2.44762	47.22
1544429624151	2018-12-10 08:13:44	19.3201	0.805003	32.1	30.28	27.28	29.8867	2.43395	47.22
1544429655872	2018-12-10 08:14:16	19.3289	0.80537	32.02	30.28	27.28	29.86	2.39775	47.22
1544429690323	2018-12-10 08:14:50	19.3385	0.805769	32.07	30.28	27.28	29.8767	2.42034	47.22
1.54443e+12	2018-12-10 08:15:17	19.3459	0.806078	32	30.28	27.28	29.8533	2.38875	47.22
1.54443e+12	2018-12-10 08:15:51	19.3553	0.806472	32.06	30.28	27.28	29.8733	2.41581	47.22
1544429778207	2018-12-10 08:16:18	19.3629	0.806786	32.04	30.28	27.28	29.8667	2.40677	47.22
1544429801123	2018-12-10 08:16:41	19.3692	0.807051	32.04	30.28	27.28	29.8667	2.40677	47.22
1.54443e+12	2018-12-10 08:17:16	19.379	0.80746	32.08	30.28	27.28	29.88	2.42487	47.22
1544429859824	2018-12-10 08:17:40	19.3855	0.807731	31.95	30.28	27.28	29.8367	2.36635	47.22
1.54443e+12	2018-12-10 08:18:20	19.3968	0.808201	32.03	30.28	27.28	29.8633	2.40226	47.22
1544429920995	2018-12-10 08:18:41	19.4025	0.808439	32.03	30.28	27.28	29.8633	2.40226	47.22
1.54443e+12	2018-12-10 08:19:22	19.4138	0.80891	32.02	30.28	27.28	29.86	2.39775	47.22
1.54443e+12	2018-12-10 08:19:42	19.4195	0.809147	31.91	30.28	27.28	29.8233	2.34854	47.22
1.54443e+12	2018-12-10 08:20:13	19.4282	0.809509	31.95	30.28	27.28	29.8367	2.36635	47.22
1.54443e+12	2018-12-10 08:20:43	19.4365	0.809855	32.02	30.28	27.28	29.86	2.39775	47.22
1544430100719	2018-12-10 08:21:41	19.4525	0.810519	31.99	30.28	27.28	29.85	2.38426	47.22
1.54444e+12	2018-12-10 11:24:03	22.492	0.937165	32.34	30.92	27.97	30.41	2.22919	47.22
1544441073304	2018-12-10 11:24:33	22.5004	0.937516	32.44	30.92	27.97	30.4433	2.2728	47.22
1544441099571	2018-12-10 11:25:00	22.5077	0.93782	32.41	30.92	27.97	30.4333	2.25965	47.22
1.54444e+12	2018-12-10 11:25:34	22.5173	0.93822	32.38	30.92	27.97	30.4233	2.24656	47.22
1544441160696	2018-12-10 11:26:01	22.5247	0.938528	32.37	30.92	27.97	30.42	2.24221	47.22
1544441194507	2018-12-10 11:26:35	22.5341	0.938919	32.36	30.92	27.97	30.4167	2.23786	47.22
1.54444e+12	2018-12-10 11:27:02	22.5417	0.939236	32.4	30.92	27.97	30.43	2.25528	47.22
1544441254483	2018-12-10 11:27:34	22.5507	0.939613	32.33	30.92	27.97	30.4067	2.22487	47.22
1.54444e+12	2018-12-10 11:28:03	22.5587	0.939944	32.33	30.92	27.97	30.4067	2.22487	47.22
1.54445e+12	2018-12-10 14:39:21	25.747	1.07279	32.29	30.92	27.97	30.3933	2.20763	47.23
1544452801820	2018-12-10 14:40:02	25.7583	1.07326	32.15	30.92	27.97	30.3467	2.14817	47.23
1544452822315	2018-12-10 14:40:22	25.764	1.0735	32.16	30.92	27.97	30.35	2.15237	47.22
1.54445e+12	2018-12-10 14:41:03	25.7753	1.07397	32.11	30.92	27.97	30.3333	2.13144	47.22
1.54445e+12	2018-12-10 14:41:24	25.781	1.07421	32.08	30.92	27.97	30.3233	2.11897	47.22
1.54445e+12	2018-12-10 14:41:52	25.789	1.07454	31.95	30.92	27.97	30.28	2.06574	47.22
1.54445e+12	2018-12-10 14:42:21	25.797	1.07488	32.03	30.92	27.97	30.3067	2.09834	47.22
1.54445e+12	2018-12-10 14:42:52	25.8055	1.07523	32.13	30.92	27.97	30.34	2.13979	47.22
1544453002068	2018-12-10 14:43:22	25.8139	1.07558	32.15	30.92	27.97	30.3467	2.14817	47.29
1544453032496	2018-12-10 14:43:52	25.8224	1.07593	32.1	30.92	27.97	30.33	2.12728	47.28
1544453062860	2018-12-10 14:44:23	25.8308	1.07628	32.07	30.92	27.97	30.32	2.11483	47.34
1.54445e+12	2018-12-10 14:44:53	25.8393	1.07664	31.95	30.92	27.97	30.28	2.06574	47.4
1.54445e+12	2018-12-10 14:45:24	25.8477	1.07699	31.81	30.92	27.97	30.2333	2.00998	47.44
1544453154063	2018-12-10 14:45:54	25.8562	1.07734	31.99	30.92	27.97	30.2933	2.08198	47.48
1544453184431	2018-12-10 14:46:24	25.8646	1.07769	32.05	30.92	27.97	30.3133	2.10657	47.51
1.54445e+12	2018-12-10 14:46:55	25.873	1.07804	32.04	30.92	27.97	30.31	2.10245	47.54
1.54445e+12	2018-12-10 14:47:25	25.8815	1.0784	31.98	30.92	27.97	30.29	2.07791	47.57
1.54445e+12	2018-12-10 14:47:56	25.89	1.07875	31.99	30.92	27.97	30.2933	2.08198	47.59
1.54445e+12	2018-12-10 14:48:26	25.8984	1.0791	32.05	30.92	27.97	30.3133	2.10657	47.6
1.54445e+12	2018-12-10 14:48:56	25.9068	1.07945	32.15	30.92	27.97	30.3467	2.14817	47.62
1544453366839	2018-12-10 14:49:27	25.9153	1.0798	32.32	30.92	27.97	30.4033	2.22055	47.63
1.54445e+12	2018-12-10 14:49:57	25.9237	1.08015	32.22	30.92	27.97	30.37	2.17773	47.64
1544453427628	2018-12-10 14:50:28	25.9321	1.08051	32.26	30.92	27.97	30.3833	2.19477	47.65
1.54445e+12	2018-12-10 14:50:54	25.9396	1.08082	32.28	30.92	27.97	30.39	2.20334	47.66
1.54445e+12	2018-12-10 14:51:28	25.9491	1.08121	32.25	30.92	27.97	30.38	2.1905	47.67
1544453514692	2018-12-10 14:51:55	25.9563	1.08151	32.17	30.92	27.97	30.3533	2.15658	47.67
1544453549263	2018-12-10 14:52:29	25.9659	1.08191	32.17	30.92	27.97	30.3533	2.15658	47.68
1544453576727	2018-12-10 14:52:57	25.9736	1.08223	32.12	30.92	27.97	30.3367	2.13561	47.68
1.54445e+12	2018-12-10 14:53:30	25.9828	1.08262	32.14	30.92	27.97	30.3433	2.14398	47.69
1.54445e+12	2018-12-10 14:53:58	25.9906	1.08294	32.15	30.92	27.97	30.3467	2.14817	47.69
1544453670887	2018-12-10 14:54:31	25.9997	1.08332	32.11	30.92	27.97	30.3333	2.13144	47.69
1.54445e+12	2018-12-10 14:54:59	26.0075	1.08365	32.13	30.92	27.97	30.34	2.13979	47.7
1544453726592	2018-12-10 14:55:27	26.0152	1.08397	32.2	30.92	27.97	30.3633	2.16925	47.7
1.54445e+12	2018-12-10 14:56:01	26.0248	1.08437	32.14	30.92	27.97	30.3433	2.14398	47.7
1544453793515	2018-12-10 14:56:34	26.0338	1.08474	32.15	30.92	27.97	30.3467	2.14817	47.7
1.54445e+12	2018-12-10 14:57:02	26.0418	1.08508	32.21	30.92	27.97	30.3667	2.17348	47.7
1.54445e+12	2018-12-10 14:57:34	26.0507	1.08544	32.31	30.92	27.97	30.4	2.21624	47.7
1.54445e+12	2018-12-10 14:58:04	26.0588	1.08578	32.16	30.92	27.97	30.35	2.15237	47.71
1.54445e+12	2018-12-10 14:58:35	26.0676	1.08615	32.11	30.92	27.97	30.3333	2.13144	47.71
1544453938556	2018-12-10 14:58:59	26.0741	1.08642	32.19	30.92	27.97	30.36	2.16502	47.71
1.54445e+12	2018-12-10 14:59:34	26.0839	1.08683	32.18	30.92	27.97	30.3567	2.16079	47.71
1.54445e+12	2018-12-10 15:00:06	26.0928	1.0872	32.13	30.92	27.97	30.34	2.13979	47.71
1.54445e+12	2018-12-10 15:00:26	26.0985	1.08744	32.2	30.92	27.97	30.3633	2.16925	47.71
1.54445e+12	2018-12-10 15:01:07	26.1098	1.08791	32.14	30.92	27.97	30.3433	2.14398	47.71
1.54445e+12	2018-12-10 15:01:28	26.1155	1.08815	32.15	30.92	27.97	30.3467	2.14817	47.71
1544454127903	2018-12-10 15:02:08	26.1267	1.08861	32.16	30.92	27.97	30.35	2.15237	47.71
1544454148812	2018-12-10 15:02:29	26.1325	1.08885	32.22	30.92	27.97	30.37	2.17773	47.71
1.54445e+12	2018-12-10 15:03:06	26.1429	1.08929	32.26	30.92	27.97	30.3833	2.19477	47.71
1.54445e+12	2018-12-10 15:03:30	26.1495	1.08956	32.12	30.92	27.97	30.3367	2.13561	47.71
1.54445e+12	2018-12-10 15:04:09	26.1604	1.09002	32.09	30.92	27.97	30.3267	2.12312	47.71
1.54445e+12	2018-12-10 15:04:31	26.1665	1.09027	32.12	30.92	27.97	30.3367	2.13561	47.71
1.54445e+12	2018-12-10 15:05:10	26.1772	1.09072	32.08	30.92	27.97	30.3233	2.11897	47.71
1544454328195	2018-12-10 15:05:28	26.1823	1.09093	32.01	30.92	27.97	30.3	2.09014	47.71
1.54445e+12	2018-12-10 15:06:03	26.192	1.09134	32.17	30.92	27.97	30.3533	2.15658	47.71
1.54445e+12	2018-12-10 15:06:34	26.2004	1.09169	32.28	30.92	27.97	30.39	2.20334	47.71
1.54445e+12	2018-12-10 15:07:10	26.2106	1.09211	32.3	30.92	27.97	30.3967	2.21193	47.71
1.54445e+12	2018-12-10 15:07:35	26.2174	1.09239	32.42	30.83	27.97	30.4067	2.255	47.71
1.54445e+12	2018-12-10 15:08:10	26.2272	1.0928	32.28	30.75	27.97	30.3333	2.185	47.71
1.54445e+12	2018-12-10 15:08:36	26.2344	1.0931	32.2	30.68	27.97	30.2833	2.14272	47.71
1544454540275	2018-12-10 15:09:00	26.2412	1.09338	32.14	30.63	27.97	30.2467	2.11126	47.71
1.54445e+12	2018-12-10 15:09:36	26.251	1.09379	32.1	30.58	27.97	30.2167	2.08884	47.71
1.54445e+12	2018-12-10 15:09:59	26.2576	1.09406	32.18	30.53	27.97	30.2267	2.12133	47.71
1.54445e+12	2018-12-10 15:10:29	26.266	1.09442	32.23	30.5	27.97	30.2333	2.14248	47.71
1544454659908	2018-12-10 15:11:00	26.2744	1.09477	32.16	30.47	27.97	30.2	2.10801	47.71
1544454690315	2018-12-10 15:11:30	26.2829	1.09512	32.11	30.44	27.97	30.1733	2.08284	47.71
1.54445e+12	2018-12-10 15:12:00	26.2911	1.09546	32.13	30.42	27.97	30.1733	2.09094	47.71
1544454751051	2018-12-10 15:12:31	26.2998	1.09582	31.99	30.4	27.97	30.12	2.02457	47.71
1544454780935	2018-12-10 15:13:01	26.3081	1.09617	32.05	30.38	27.97	30.1333	2.05115	47.71
1544454811852	2018-12-10 15:13:32	26.3167	1.09653	32.09	30.37	27.97	30.1433	2.06933	47.71
1544454842091	2018-12-10 15:14:02	26.3251	1.09688	32.01	30.35	27.97	30.11	2.03066	47.71
1544454872651	2018-12-10 15:14:33	26.3335	1.09723	32.07	30.34	27.97	30.1267	2.05831	47.71
1.54445e+12	2018-12-10 15:15:03	26.342	1.09758	32.1	30.33	27.97	30.1333	2.07201	47.71
1544454933452	2018-12-10 15:15:33	26.3504	1.09793	32.13	30.33	27.97	30.1433	2.08627	47.71
1544454963756	2018-12-10 15:16:04	26.3589	1.09829	32.2	30.32	27.97	30.1633	2.11935	47.71
1544454994195	2018-12-10 15:16:34	26.3673	1.09864	32.14	30.31	27.97	30.14	2.09019	47.71
1544455024571	2018-12-10 15:17:05	26.3757	1.09899	32.15	30.31	27.97	30.1433	2.09498	47.71
1544455054987	2018-12-10 15:17:35	26.3842	1.09934	32.16	30.31	27.97	30.1467	2.09977	47.71
1.54446e+12	2018-12-10 15:18:05	26.3926	1.09969	32.11	30.3	27.97	30.1267	2.07544	47.71
1.54446e+12	2018-12-10 15:18:36	26.4011	1.10004	32.19	30.3	27.97	30.1533	2.11382	47.71
1544455142251	2018-12-10 15:19:02	26.4084	1.10035	32.29	30.3	27.97	30.1867	2.16223	47.71
1544455176552	2018-12-10 15:19:37	26.418	1.10075	32.25	30.29	27.97	30.17	2.14252	47.71
1544455206928	2018-12-10 15:20:07	26.4264	1.1011	32.23	30.29	27.97	30.1633	2.13282	47.71
1544455231831	2018-12-10 15:20:32	26.4333	1.10139	32.21	30.29	27.97	30.1567	2.12314	47.71
1544455267791	2018-12-10 15:21:08	26.4433	1.1018	32.25	30.29	27.97	30.17	2.14252	47.71
1544455298227	2018-12-10 15:21:38	26.4518	1.10216	32.23	30.29	27.97	30.1633	2.13282	47.71
1544455328603	2018-12-10 15:22:09	26.4602	1.10251	32.21	30.38	27.97	30.1867	2.1266	47.71
1.54446e+12	2018-12-10 15:22:34	26.4673	1.1028	32.2	30.46	27.97	30.21	2.12605	47.71
1.54446e+12	2018-12-10 15:23:09	26.4771	1.10321	32.25	30.52	27.97	30.2467	2.15305	47.71
1544455413056	2018-12-10 15:23:33	26.4837	1.10349	32.22	30.58	27.97	30.2567	2.14337	47.71
1.54446e+12	2018-12-10 15:24:10	26.494	1.10392	32.21	30.63	27.97	30.27	2.1428	47.71
1544455474243	2018-12-10 15:24:34	26.5007	1.10419	32.25	30.67	27.97	30.2967	2.16429	47.71
1.54446e+12	2018-12-10 15:25:10	26.5107	1.10461	32.33	30.7	27.97	30.3333	2.20301	47.71
1.54446e+12	2018-12-10 15:25:35	26.5176	1.1049	32.44	30.64	27.97	30.35	2.24907	47.71
1.54446e+12	2018-12-10 15:26:07	26.5263	1.10526	32.41	30.59	27.97	30.3233	2.23198	47.71
1.54446e+12	2018-12-10 15:26:37	26.5346	1.10561	32.33	30.55	27.97	30.2833	2.1922	47.71
1.54446e+12	2018-12-10 15:27:10	26.544	1.106	32.44	30.51	27.97	30.3067	2.24193	47.71
1.54446e+12	2018-12-10 17:54:12	28.9944	1.2081	32.17	30.28	27.97	30.14	2.1035	47.71
1.54446e+12	2018-12-10 17:54:42	29.0028	1.20845	32.23	30.28	27.97	30.16	2.13253	47.71
1544464512147	2018-12-10 17:55:12	29.0112	1.2088	32.21	30.28	27.97	30.1533	2.12284	47.71
1544464542256	2018-12-10 17:55:42	29.0195	1.20915	32.15	30.28	27.97	30.1333	2.09386	47.71
1544464572376	2018-12-10 17:56:12	29.0279	1.2095	32.05	30.28	27.97	30.1	2.04595	47.71
1544464602480	2018-12-10 17:56:42	29.0363	1.20984	32.15	30.28	27.97	30.1333	2.09386	47.71
1544464632879	2018-12-10 17:57:13	29.0447	1.2102	32.21	30.28	27.97	30.1533	2.12284	47.71
1.54446e+12	2018-12-10 17:57:43	29.0531	1.21055	32.2	30.28	27.97	30.15	2.11799	47.71
1544464692856	2018-12-10 17:58:13	29.0614	1.21089	32.19	30.28	27.97	30.1467	2.11316	47.71
1544464722963	2018-12-10 17:58:43	29.0697	1.21124	32.24	30.28	27.97	30.1633	2.13739	47.71
1544464753076	2018-12-10 17:59:13	29.0781	1.21159	32.17	30.28	27.97	30.14	2.1035	47.71
1544464783196	2018-12-10 17:59:43	29.0865	1.21194	32.28	30.28	27.97	30.1767	2.15686	47.71
1.54446e+12	2018-12-10 18:00:13	29.0948	1.21228	32.19	30.28	27.97	30.1467	2.11316	47.71
1.54446e+12	2018-12-10 18:00:43	29.1032	1.21263	32.24	30.28	27.97	30.1633	2.13739	47.71
1.54446e+12	2018-12-10 18:01:14	29.1116	1.21298	32.16	30.28	27.97	30.1367	2.09867	47.71
1544464903639	2018-12-10 18:01:44	29.1199	1.21333	32.22	30.28	27.97	30.1567	2.12768	47.71
1.54446e+12	2018-12-10 18:02:14	29.1283	1.21368	32.26	30.28	27.97	30.17	2.14711	47.71
1.54446e+12	2018-12-10 18:02:44	29.1367	1.21403	32.18	30.28	27.97	30.1433	2.10832	47.71
1.54446e+12	2018-12-10 18:03:14	29.145	1.21438	32.13	30.28	27.97	30.1267	2.08423	47.71
1.54447e+12	2018-12-10 18:03:45	29.1537	1.21474	32.14	30.28	27.97	30.13	2.08904	47.71
1544465054704	2018-12-10 18:04:15	29.1619	1.21508	32.1	30.28	27.97	30.1167	2.06984	47.71
1.54447e+12	2018-12-10 18:04:45	29.1702	1.21543	32.18	30.28	27.97	30.1433	2.10832	47.71
1.54447e+12	2018-12-10 18:05:15	29.1786	1.21577	32.34	30.28	27.97	30.1967	2.18619	47.71
1544465144644	2018-12-10 18:05:45	29.1869	1.21612	32.18	30.28	27.97	30.1433	2.10832	47.71
1.54447e+12	2018-12-10 18:06:15	29.1953	1.21647	32.23	30.28	27.97	30.16	2.13253	47.71
1.54447e+12	2018-12-10 18:06:45	29.2036	1.21682	32.27	30.28	27.97	30.1733	2.15198	47.71
1544465235128	2018-12-10 18:07:15	29.212	1.21717	32.29	30.28	27.97	30.18	2.16174	47.71
1.54447e+12	2018-12-10 18:07:45	29.2204	1.21752	32.36	30.28	27.97	30.2033	2.196	47.71
1544465295448	2018-12-10 18:08:15	29.2288	1.21787	32.19	30.28	27.97	30.1467	2.11316	47.71
1544465325563	2018-12-10 18:08:46	29.2371	1.21821	32.08	30.28	27.97	30.11	2.06027	47.71
1.54447e+12	2018-12-10 18:09:16	29.2455	1.21856	32.06	30.28	27.97	30.1033	2.05072	47.71
1544465385828	2018-12-10 18:09:46	29.2539	1.21891	32.1	30.28	27.97	30.1167	2.06984	47.71
1.54447e+12	2018-12-10 18:10:16	29.2622	1.21926	32.07	30.28	27.97	30.1067	2.05549	47.71
1.54447e+12	2018-12-10 18:10:46	29.2706	1.21961	32.16	30.28	27.97	30.1367	2.09867	47.71
1544465476316	2018-12-10 18:11:16	29.279	1.21996	32.06	30.28	27.97	30.1033	2.05072	47.71
1544465506475	2018-12-10 18:11:46	29.2874	1.22031	31.99	30.28	27.97	30.08	2.01745	47.71
1.54447e+12	2018-12-10 18:12:17	29.2957	1.22066	32.05	30.28	27.97	30.1	2.04595	47.71
1.54447e+12	2018-12-10 18:12:47	29.3041	1.221	32.2	30.28	27.97	30.15	2.11799	47.71
1.54447e+12	2018-12-10 18:13:17	29.3125	1.22135	32.19	30.28	27.97	30.1467	2.11316	47.71
1544465626975	2018-12-10 18:13:47	29.3209	1.2217	32.13	30.28	27.97	30.1267	2.08423	47.71
1544465657184	2018-12-10 18:14:17	29.3292	1.22205	32.15	30.28	27.97	30.1333	2.09386	47.71
1.54447e+12	2018-12-10 18:14:47	29.3376	1.2224	32.11	30.28	27.97	30.12	2.07463	47.71
1544465717452	2018-12-10 18:15:17	29.346	1.22275	32.13	30.28	27.97	30.1267	2.08423	47.71
1.54447e+12	2018-12-10 18:15:48	29.3544	1.2231	32.09	30.28	27.97	30.1133	2.06505	47.71
1544465777676	2018-12-10 18:16:18	29.3627	1.22345	32.07	30.28	27.97	30.1067	2.05549	47.71
1.54447e+12	2018-12-10 18:16:48	29.3711	1.2238	32.16	30.28	27.97	30.1367	2.09867	47.71
1544465837904	2018-12-10 18:17:18	29.3794	1.22414	32.22	30.28	27.97	30.1567	2.12768	47.71
1544465868108	2018-12-10 18:17:48	29.3878	1.22449	32.2	30.28	27.97	30.15	2.11799	47.71
1544465898227	2018-12-10 18:18:18	29.3962	1.22484	32.19	30.28	27.97	30.1467	2.11316	47.71
1544465928380	2018-12-10 18:18:48	29.4046	1.22519	32.19	30.28	27.97	30.1467	2.11316	47.71
1.54447e+12	2018-12-10 18:19:19	29.413	1.22554	32.18	30.28	27.97	30.1433	2.10832	47.71
1.54447e+12	2018-12-10 18:19:49	29.4213	1.22589	32.18	30.28	27.97	30.1433	2.10832	47.71
1544466018820	2018-12-10 18:20:19	29.4297	1.22624	32.18	30.28	27.97	30.1433	2.10832	47.71
1544466049071	2018-12-10 18:20:49	29.4381	1.22659	32.07	30.28	27.97	30.1067	2.05549	47.71
1.54447e+12	2018-12-10 18:21:19	29.4465	1.22694	32	30.28	27.97	30.0833	2.02219	47.71
1.54447e+12	2018-12-10 18:21:49	29.4548	1.22729	32.06	30.28	27.97	30.1033	2.05072	47.71
1544466139467	2018-12-10 18:22:19	29.4632	1.22763	32.15	30.28	27.97	30.1333	2.09386	47.71
1544466169627	2018-12-10 18:22:50	29.4716	1.22798	32.16	30.28	27.97	30.1367	2.09867	47.71
1544466199747	2018-12-10 18:23:20	29.48	1.22833	32.06	30.28	27.97	30.1033	2.05072	47.71
1544466229852	2018-12-10 18:23:50	29.4883	1.22868	32.1	30.28	27.97	30.1167	2.06984	47.71
1544466259967	2018-12-10 18:24:20	29.4967	1.22903	32.18	30.28	27.97	30.1433	2.10832	47.71
1544466290076	2018-12-10 18:24:50	29.5051	1.22938	32.18	30.28	27.97	30.1433	2.10832	47.71
1.54447e+12	2018-12-10 18:25:20	29.5134	1.22973	32.23	30.28	27.97	30.16	2.13253	47.71
1544466350299	2018-12-10 18:25:50	29.5218	1.23007	32.16	30.28	27.97	30.1367	2.09867	47.71
1.54447e+12	2018-12-10 18:26:21	29.5302	1.23043	32.17	30.28	27.97	30.14	2.1035	47.71
1.54447e+12	2018-12-10 18:26:51	29.5386	1.23077	32.01	30.28	27.97	30.0867	2.02693	47.71
1.54447e+12	2018-12-10 18:27:21	29.5469	1.23112	31.96	30.28	27.97	30.07	2.00327	47.71
1.54447e+12	2018-12-10 18:27:51	29.5553	1.23147	32.08	30.28	27.97	30.11	2.06027	47.71
1544466501095	2018-12-10 18:28:21	29.5637	1.23182	32.12	30.28	27.97	30.1233	2.07943	47.71
1.54447e+12	2018-12-10 18:28:51	29.572	1.23217	32.08	30.28	27.97	30.11	2.06027	47.71
1544466561420	2018-12-10 18:29:21	29.5804	1.23252	32.06	30.28	27.97	30.1033	2.05072	47.71
1544466591576	2018-12-10 18:29:52	29.5888	1.23287	31.99	30.28	27.97	30.08	2.01745	47.71
1544466621748	2018-12-10 18:30:22	29.5972	1.23322	32.11	30.28	27.97	30.12	2.07463	47.71
1.54447e+12	2018-12-10 18:30:52	29.6056	1.23357	32.13	30.28	27.97	30.1267	2.08423	47.71
1.54447e+12	2018-12-10 18:31:22	29.614	1.23392	31.99	30.28	27.97	30.08	2.01745	47.71
1544466712264	2018-12-10 18:31:52	29.6223	1.23426	31.94	30.28	27.97	30.0633	1.99385	47.71
1.54447e+12	2018-12-10 18:32:22	29.6307	1.23461	31.97	30.28	27.97	30.0733	2.00799	47.71
1.54447e+12	2018-12-10 18:32:53	29.6391	1.23496	32.04	30.28	27.97	30.0967	2.04118	47.71
1544466802699	2018-12-10 18:33:23	29.6474	1.23531	31.92	30.28	27.97	30.0567	1.98445	47.71
1544466832812	2018-12-10 18:33:53	29.6558	1.23566	32.01	30.28	27.97	30.0867	2.02693	47.71
1544466862967	2018-12-10 18:34:23	29.6642	1.23601	32.01	30.28	27.97	30.0867	2.02693	47.71
1.54447e+12	2018-12-10 18:34:53	29.6726	1.23636	32.07	30.28	27.97	30.1067	2.05549	47.71
1.54447e+12	2018-12-10 18:35:23	29.6809	1.23671	32.05	30.28	27.97	30.1	2.04595	47.71
1.54447e+12	2018-12-10 18:35:53	29.6893	1.23705	32.09	30.28	27.97	30.1133	2.06505	47.71
1544466983416	2018-12-10 18:36:23	29.6976	1.2374	32.07	30.28	27.97	30.1067	2.05549	47.71
1.54447e+12	2018-12-10 18:36:54	29.706	1.23775	32.05	30.28	27.97	30.1	2.04595	47.71
1.54447e+12	2018-12-10 18:37:24	29.7144	1.2381	32.04	30.28	27.97	30.0967	2.04118	47.71
1544467073799	2018-12-10 18:37:54	29.7228	1.23845	32.14	30.28	27.97	30.13	2.08904	47.71
1544467103964	2018-12-10 18:38:24	29.7311	1.2388	32.15	30.28	27.97	30.1333	2.09386	47.71
1544467134076	2018-12-10 18:38:54	29.7395	1.23915	32.16	30.28	27.97	30.1367	2.09867	47.71
1.54447e+12	2018-12-10 18:39:24	29.7479	1.23949	32.17	30.28	27.97	30.14	2.1035	47.71
1.54447e+12	2018-12-10 18:39:54	29.7563	1.23984	32.01	30.28	27.97	30.0867	2.02693	47.71
1.54447e+12	2018-12-10 18:40:25	29.7646	1.24019	32.01	30.28	27.97	30.0867	2.02693	47.71
1.54447e+12	2018-12-10 18:40:55	29.773	1.24054	32.01	30.28	27.97	30.0867	2.02693	47.71
1.54447e+12	2018-12-10 18:41:25	29.7814	1.24089	32.12	30.28	27.97	30.1233	2.07943	47.71
1.54447e+12	2018-12-10 18:41:55	29.7897	1.24124	32.14	30.28	27.97	30.13	2.08904	47.71
1544467345036	2018-12-10 18:42:25	29.7981	1.24159	32.15	30.28	27.97	30.1333	2.09386	47.71
1544467375200	2018-12-10 18:42:55	29.8065	1.24194	32.16	30.28	27.97	30.1367	2.09867	47.71
1544467405315	2018-12-10 18:43:25	29.8148	1.24228	32.27	30.28	27.97	30.1733	2.15198	47.71
1.54447e+12	2018-12-10 18:43:55	29.8232	1.24263	32.19	30.28	27.97	30.1467	2.11316	47.71
1544467465536	2018-12-10 18:44:26	29.8316	1.24298	32.24	30.28	27.97	30.1633	2.13739	47.71
1544467495692	2018-12-10 18:44:56	29.8399	1.24333	32.22	30.28	27.97	30.1567	2.12768	47.71
1544467525807	2018-12-10 18:45:26	29.8483	1.24368	32.2	30.28	27.97	30.15	2.11799	47.71
1.54447e+12	2018-12-10 18:45:56	29.8567	1.24403	32.19	30.28	27.97	30.1467	2.11316	47.71
1.54447e+12	2018-12-10 18:46:26	29.865	1.24438	32.19	30.28	27.97	30.1467	2.11316	47.71
1.54447e+12	2018-12-10 18:46:56	29.8734	1.24473	32.13	30.28	27.97	30.1267	2.08423	47.71
1544467646247	2018-12-10 18:47:26	29.8818	1.24507	32.2	30.28	27.97	30.15	2.11799	47.71
1.54447e+12	2018-12-10 18:47:56	29.8901	1.24542	32.14	30.28	27.97	30.13	2.08904	47.71
1.54447e+12	2018-12-10 18:48:27	29.8986	1.24577	32.1	30.28	27.97	30.1167	2.06984	47.71
1544467736731	2018-12-10 18:48:57	29.9069	1.24612	32.07	30.28	27.97	30.1067	2.05549	47.71
1.54447e+12	2018-12-10 18:49:27	29.9153	1.24647	32.05	30.28	27.97	30.1	2.04595	47.71
1544467796956	2018-12-10 18:49:57	29.9236	1.24682	32.04	30.28	27.97	30.0967	2.04118	47.71
1.54447e+12	2018-12-10 18:50:27	29.932	1.24717	32.14	30.28	27.97	30.13	2.08904	47.71
1544467857431	2018-12-10 18:50:57	29.9404	1.24752	32.21	30.28	27.97	30.1533	2.12284	47.71
1.54447e+12	2018-12-10 18:51:27	29.9488	1.24787	32.14	30.28	27.97	30.13	2.08904	47.71
1544467917607	2018-12-10 18:51:58	29.9571	1.24821	32.21	30.28	27.97	30.1533	2.12284	47.71
1.54447e+12	2018-12-10 18:52:28	29.9655	1.24856	32.25	30.28	27.97	30.1667	2.14225	47.71
1.54447e+12	2018-12-10 18:52:58	29.9739	1.24891	32.33	30.28	27.97	30.1933	2.18129	47.71
1.54447e+12	2018-12-10 18:53:28	29.9822	1.24926	32.33	30.37	27.97	30.2233	2.1837	47.71
1.54447e+12	2018-12-10 18:53:58	29.9906	1.24961	32.33	30.45	27.97	30.25	2.18687	47.71
1544468068164	2018-12-10 18:54:28	29.999	1.24996	32.28	30.52	27.97	30.2567	2.16703	47.71
1.54447e+12	2018-12-10 18:54:58	30.0073	1.25031	32.09	30.57	27.97	30.21	2.08346	47.71
1544468128383	2018-12-10 18:55:28	30.0157	1.25065	32.17	30.62	27.97	30.2533	2.12387	47.71
1544468158536	2018-12-10 18:55:59	30.0241	1.251	32.07	30.67	27.97	30.2367	2.08407	47.71
1544468188659	2018-12-10 18:56:29	30.0324	1.25135	32.16	30.7	27.97	30.2767	2.12684	47.71
1.54447e+12	2018-12-10 18:56:59	30.0408	1.2517	32.11	30.73	27.97	30.27	2.10798	47.71
1.54447e+12	2018-12-10 18:57:29	30.0492	1.25205	32.13	30.67	27.97	30.2567	2.11058	47.71
1.54447e+12	2018-12-10 18:57:59	30.0576	1.2524	32.09	30.61	27.97	30.2233	2.08704	47.71
1.54447e+12	2018-12-10 18:58:29	30.0659	1.25275	32.07	30.57	27.97	30.2033	2.07445	47.71
1.54447e+12	2018-12-10 18:59:00	30.0743	1.2531	32.05	30.62	27.97	30.2133	2.07018	47.71
1.54447e+12	2018-12-10 18:59:30	30.0827	1.25345	32.25	30.66	27.97	30.2933	2.16343	47.71
1544468399819	2018-12-10 19:00:00	30.0911	1.2538	32.33	30.7	27.97	30.3333	2.20301	47.71
1.54447e+12	2018-12-10 19:00:30	30.0995	1.25414	32.28	30.73	27.97	30.3267	2.18312	47.71
1544468460043	2018-12-10 19:01:00	30.1078	1.25449	32.19	30.66	27.97	30.2733	2.13641	47.71
1544468490167	2018-12-10 19:01:30	30.1162	1.25484	32.29	30.61	27.97	30.29	2.17771	47.71
1544468520727	2018-12-10 19:02:01	30.1247	1.25519	32.2	30.56	27.97	30.2433	2.13271	47.71
1544468550451	2018-12-10 19:02:30	30.1329	1.25554	32.25	30.52	27.97	30.2467	2.15305	47.71
1.54447e+12	2018-12-10 19:03:01	30.1413	1.25589	32.17	30.58	27.97	30.24	2.12054	47.71
1.54447e+12	2018-12-10 19:03:31	30.1497	1.25624	32.12	30.63	27.97	30.24	2.10231	47.71
1544468640776	2018-12-10 19:04:01	30.158	1.25658	32.14	30.58	27.97	30.23	2.10692	47.71
1.54447e+12	2018-12-10 19:04:31	30.1664	1.25693	32.05	30.54	27.97	30.1867	2.06282	47.71
1544468701147	2018-12-10 19:05:01	30.1748	1.25728	32.04	30.5	27.97	30.17	2.05497	47.71
1.54447e+12	2018-12-10 19:05:31	30.1831	1.25763	32.03	30.47	27.97	30.1567	2.04806	47.71
1544468761280	2018-12-10 19:06:01	30.1915	1.25798	32.08	30.44	27.97	30.1633	2.06892	47.71
1.54447e+12	2018-12-10 19:06:31	30.1999	1.25833	32.11	30.42	27.97	30.1667	2.08159	47.71
1544468821556	2018-12-10 19:07:02	30.2082	1.25868	32.13	30.4	27.97	30.1667	2.08979	47.71
1.54447e+12	2018-12-10 19:07:32	30.2166	1.25903	32.09	30.47	27.97	30.1767	2.0756	47.71
1.54447e+12	2018-12-10 19:08:02	30.225	1.25937	32.02	30.54	27.97	30.1767	2.0493	47.71
1544468911884	2018-12-10 19:08:32	30.2333	1.25972	31.96	30.59	27.97	30.1733	2.02737	47.71
1544468941992	2018-12-10 19:09:02	30.2417	1.26007	32.14	30.64	27.97	30.25	2.11218	47.71
1.54447e+12	2018-12-10 19:09:32	30.2501	1.26042	32.15	30.68	27.97	30.2667	2.12043	47.71
1544469002211	2018-12-10 19:10:02	30.2584	1.26077	32.21	30.71	27.97	30.2967	2.15001	47.71
1544469032327	2018-12-10 19:10:32	30.2668	1.26112	32.15	30.74	27.97	30.2867	2.12655	47.71
1.54447e+12	2018-12-10 19:11:02	30.2752	1.26146	32.05	30.77	27.97	30.2633	2.08666	47.71
1.54447e+12	2018-12-10 19:11:33	30.2835	1.26181	32.04	30.79	27.97	30.2667	2.08486	47.71
1.54447e+12	2018-12-10 19:12:03	30.2919	1.26216	31.98	30.81	27.97	30.2533	2.06214	47.71
1.54447e+12	2018-12-10 19:12:33	30.3003	1.26251	32.1	30.82	27.97	30.2967	2.11415	47.71
1.54447e+12	2018-12-10 19:13:03	30.3086	1.26286	32.18	30.84	27.97	30.33	2.15084	47.71
1.54447e+12	2018-12-10 19:13:33	30.317	1.26321	32.28	30.85	27.97	30.3667	2.19528	47.71
1.54447e+12	2018-12-10 19:14:03	30.3254	1.26356	32.3	30.86	27.97	30.3767	2.20509	47.71
1.54447e+12	2018-12-10 19:14:33	30.3337	1.2639	32.31	30.87	27.97	30.3833	2.21055	47.71
1544469303424	2018-12-10 19:15:03	30.3421	1.26425	32.27	30.88	27.97	30.3733	2.19432	47.71
1.54447e+12	2018-12-10 19:15:34	30.3505	1.2646	32.18	30.88	27.97	30.3433	2.1557	47.71
1.54447e+12	2018-12-10 19:16:04	30.3588	1.26495	32.29	30.89	27.97	30.3833	2.20412	47.71
1544469393816	2018-12-10 19:16:34	30.3672	1.2653	32.3	30.89	27.97	30.3867	2.20845	47.71
1544469423919	2018-12-10 19:17:04	30.3756	1.26565	32.37	30.9	27.97	30.4133	2.24001	47.71
1.54447e+12	2018-12-10 19:17:34	30.3839	1.266	32.36	30.9	27.97	30.41	2.23564	47.71
1544469484192	2018-12-10 19:18:04	30.3923	1.26635	32.24	30.9	27.97	30.37	2.18378	47.71
1.54447e+12	2018-12-10 19:18:34	30.4007	1.26669	32.28	30.9	27.97	30.3833	2.20096	47.71
1544469544416	2018-12-10 19:19:04	30.409	1.26704	32.3	30.91	27.97	30.3933	2.21075	47.71
1.54447e+12	2018-12-10 19:19:35	30.4174	1.26739	32.31	30.91	27.97	30.3967	2.21507	47.71
1.54447e+12	2018-12-10 19:20:05	30.4258	1.26774	32.32	30.91	27.97	30.4	2.21939	47.71
1544469634892	2018-12-10 19:20:35	30.4342	1.26809	32.59	30.91	27.97	30.49	2.33846	47.71
1.54447e+12	2018-12-10 19:21:05	30.4426	1.26844	32.45	30.91	27.97	30.4433	2.27617	47.71
1544469695228	2018-12-10 19:21:35	30.4509	1.26879	32.41	30.91	27.97	30.43	2.25858	47.71
1544469725332	2018-12-10 19:22:05	30.4593	1.26914	32.39	30.91	27.97	30.4233	2.24983	47.71
1.54447e+12	2018-12-10 19:22:36	30.4677	1.26949	32.42	30.92	27.97	30.4367	2.26403	47.71
1.54447e+12	2018-12-10 19:23:06	30.4761	1.26984	32.45	30.92	27.97	30.4467	2.2772	47.71
1.54447e+12	2018-12-10 19:23:36	30.4844	1.27018	32.41	30.92	27.97	30.4333	2.25965	47.71
1544469845924	2018-12-10 19:24:06	30.4928	1.27053	32.49	30.92	27.97	30.46	2.29484	47.71
1.54447e+12	2018-12-10 19:24:36	30.5012	1.27088	32.49	30.92	27.97	30.46	2.29484	47.71
1.54447e+12	2018-12-10 19:25:06	30.5096	1.27123	32.39	30.92	27.97	30.4267	2.25092	47.71
1.54447e+12	2018-12-10 19:25:36	30.5179	1.27158	32.37	30.92	27.97	30.42	2.24221	47.71
1.54447e+12	2018-12-10 19:26:07	30.5263	1.27193	32.41	30.92	27.97	30.4333	2.25965	47.71
1.54447e+12	2018-12-10 19:26:37	30.5347	1.27228	32.44	30.92	27.97	30.4433	2.2728	47.71
1544470026795	2018-12-10 19:27:07	30.543	1.27263	32.41	30.92	27.97	30.4333	2.25965	47.71
1.54447e+12	2018-12-10 19:27:37	30.5514	1.27297	32.49	30.92	27.97	30.46	2.29484	47.71
1.54447e+12	2018-12-10 19:28:07	30.5598	1.27332	32.39	30.92	27.97	30.4267	2.25092	47.71
1.54447e+12	2018-12-10 19:28:37	30.5682	1.27367	32.32	30.92	27.97	30.4033	2.22055	47.71
1544470147395	2018-12-10 19:29:07	30.5765	1.27402	32.16	30.92	27.97	30.35	2.15237	47.71
1544470177563	2018-12-10 19:29:38	30.5849	1.27437	32.11	30.92	27.97	30.3333	2.13144	47.71
1544470388635	2018-12-10 19:33:09	30.6435	1.27681	32.32	30.92	27.97	30.4033	2.22055	47.71
1544470418847	2018-12-10 19:33:39	30.6519	1.27716	32.48	30.92	27.97	30.4567	2.29042	47.71
1544470448963	2018-12-10 19:34:09	30.6603	1.27751	32.54	30.92	27.97	30.4767	2.31703	47.71
1544470479067	2018-12-10 19:34:39	30.6687	1.27786	32.53	30.92	27.97	30.4733	2.31258	47.71
1.54447e+12	2018-12-10 19:35:09	30.677	1.27821	32.52	30.92	27.97	30.47	2.30814	47.71
1.54447e+12	2018-12-10 19:35:39	30.6854	1.27856	32.46	30.92	27.97	30.45	2.2816	47.71
1.54447e+12	2018-12-10 19:36:09	30.6938	1.27891	32.47	30.92	27.97	30.4533	2.28601	47.71
1544470599576	2018-12-10 19:36:40	30.7021	1.27926	32.43	30.92	27.97	30.44	2.26841	47.71
1.54447e+12	2018-12-10 19:37:10	30.7105	1.2796	32.4	30.92	27.97	30.43	2.25528	47.71
1544470659803	2018-12-10 19:37:40	30.7189	1.27995	32.43	30.92	27.97	30.44	2.26841	47.71
1.54447e+12	2018-12-10 19:38:10	30.7272	1.2803	32.45	30.92	27.97	30.4467	2.2772	47.71
1544470720072	2018-12-10 19:38:40	30.7356	1.28065	32.41	30.92	27.97	30.4333	2.25965	47.71
1.54447e+12	2018-12-10 19:39:10	30.744	1.281	32.44	30.92	27.97	30.4433	2.2728	47.71
1.54447e+12	2018-12-10 19:39:40	30.7523	1.28135	32.57	30.92	27.97	30.4867	2.33041	47.71
1.54447e+12	2018-12-10 19:40:11	30.7607	1.2817	32.49	30.92	27.97	30.46	2.29484	47.71
1.54447e+12	2018-12-10 19:40:41	30.7691	1.28205	32.49	30.92	27.97	30.46	2.29484	47.71
1544470870731	2018-12-10 19:41:11	30.7775	1.28239	32.49	30.92	27.97	30.46	2.29484	47.71
1544470900835	2018-12-10 19:41:41	30.7858	1.28274	32.44	30.92	27.97	30.4433	2.2728	47.71
1544470931052	2018-12-10 19:42:11	30.7942	1.28309	32.46	30.92	27.97	30.45	2.2816	47.71
1544470961159	2018-12-10 19:42:41	30.8026	1.28344	32.42	30.92	27.97	30.4367	2.26403	47.71
1544470991376	2018-12-10 19:43:11	30.811	1.28379	32.34	30.92	27.97	30.41	2.22919	47.71
1544471021487	2018-12-10 19:43:41	30.8193	1.28414	32.34	30.92	27.97	30.41	2.22919	47.71
1544471051591	2018-12-10 19:44:12	30.8277	1.28449	32.39	30.92	27.97	30.4267	2.25092	47.71
1.54447e+12	2018-12-10 19:44:42	30.8361	1.28484	32.37	30.92	27.97	30.42	2.24221	47.71
1.54447e+12	2018-12-10 19:45:12	30.8444	1.28518	32.31	30.92	27.97	30.4	2.21624	47.71
1.54447e+12	2018-12-10 19:45:42	30.8528	1.28553	32.21	30.92	27.97	30.3667	2.17348	47.71
1544471172135	2018-12-10 19:46:12	30.8612	1.28588	32.41	30.92	27.97	30.4333	2.25965	47.71
1544471202248	2018-12-10 19:46:42	30.8695	1.28623	32.39	30.92	27.97	30.4267	2.25092	47.71
1.54447e+12	2018-12-10 19:47:12	30.8779	1.28658	32.48	30.92	27.97	30.4567	2.29042	47.71
1.54447e+12	2018-12-10 19:47:43	30.8863	1.28693	32.48	30.92	27.97	30.4567	2.29042	47.71
1544471292692	2018-12-10 19:48:13	30.8947	1.28728	32.54	30.92	27.97	30.4767	2.31703	47.71
1.54447e+12	2018-12-10 19:48:43	30.903	1.28763	32.47	30.92	27.97	30.4533	2.28601	47.71
1544471352912	2018-12-10 19:49:13	30.9114	1.28797	32.59	30.92	27.97	30.4933	2.33937	47.71
1.54447e+12	2018-12-10 19:49:43	30.9198	1.28832	32.5	30.92	27.97	30.4633	2.29927	47.71
1544471413288	2018-12-10 19:50:13	30.9282	1.28867	32.5	30.92	27.97	30.4633	2.29927	47.71
1.54447e+12	2018-12-10 19:50:43	30.9365	1.28902	32.55	30.92	27.97	30.48	2.32149	47.71
1544471473559	2018-12-10 19:51:14	30.9449	1.28937	32.64	30.92	27.97	30.51	2.36184	47.71
1544471503771	2018-12-10 19:51:44	30.9533	1.28972	32.65	30.92	27.97	30.5133	2.36635	47.71
1.54447e+12	2018-12-10 19:52:14	30.9617	1.29007	32.6	30.92	27.97	30.4967	2.34385	47.71
1.54447e+12	2018-12-10 19:52:44	30.9701	1.29042	32.56	30.92	27.97	30.4833	2.32595	47.71
1.54447e+12	2018-12-10 19:53:14	30.9784	1.29077	32.49	30.92	27.97	30.46	2.29484	47.71
1.54447e+12	2018-12-10 19:53:44	30.9868	1.29112	32.38	30.92	27.97	30.4233	2.24656	47.71
1544471654576	2018-12-10 19:54:15	30.9952	1.29147	32.53	30.92	27.97	30.4733	2.31258	47.71
1.54447e+12	2018-12-10 19:54:45	31.0036	1.29181	32.57	30.92	27.97	30.4867	2.33041	47.71
1.54447e+12	2018-12-10 19:55:15	31.0119	1.29216	32.65	30.92	27.97	30.5133	2.36635	47.71
1.54447e+12	2018-12-10 19:55:45	31.0203	1.29251	32.71	30.92	27.97	30.5333	2.39354	47.71
1.54447e+12	2018-12-10 19:56:15	31.0287	1.29286	32.69	30.92	27.97	30.5267	2.38446	47.71
1544471805187	2018-12-10 19:56:45	31.037	1.29321	32.68	30.92	27.97	30.5233	2.37992	47.71
1544471835296	2018-12-10 19:57:15	31.0454	1.29356	32.62	30.92	27.97	30.5033	2.35284	47.71
1.54447e+12	2018-12-10 19:57:46	31.0538	1.29391	32.52	30.92	27.97	30.47	2.30814	47.71
1.54447e+12	2018-12-10 19:58:16	31.0622	1.29426	32.51	30.92	27.97	30.4667	2.3037	47.71
1.54447e+12	2018-12-10 19:58:46	31.0706	1.29461	32.4	30.92	27.97	30.43	2.25528	47.71
1.54447e+12	2018-12-10 19:59:16	31.0789	1.29496	32.43	30.92	27.97	30.44	2.26841	47.71
1.54447e+12	2018-12-10 19:59:46	31.0873	1.29531	32.51	30.92	27.97	30.4667	2.3037	47.71
1544472016412	2018-12-10 20:00:16	31.0957	1.29565	32.5	30.92	27.97	30.4633	2.29927	47.71
1544472046511	2018-12-10 20:00:47	31.1041	1.296	32.5	30.92	27.97	30.4633	2.29927	47.71
1544472076627	2018-12-10 20:01:17	31.1124	1.29635	32.5	30.92	27.97	30.4633	2.29927	47.71
1.54447e+12	2018-12-10 20:01:47	31.1208	1.2967	32.5	30.92	27.97	30.4633	2.29927	47.71
1544472136859	2018-12-10 20:02:17	31.1292	1.29705	32.44	30.92	27.97	30.4433	2.2728	47.71
1544472167508	2018-12-10 20:02:48	31.1377	1.2974	32.36	30.92	27.97	30.4167	2.23786	47.71
1544472197563	2018-12-10 20:03:18	31.146	1.29775	32.35	30.92	27.97	30.4133	2.23352	47.71
1544472227579	2018-12-10 20:03:48	31.1544	1.2981	32.34	30.92	27.97	30.41	2.22919	47.71
1544472257583	2018-12-10 20:04:18	31.1627	1.29845	32.29	30.92	27.97	30.3933	2.20763	47.71
1544472287551	2018-12-10 20:04:48	31.171	1.29879	32.3	30.92	27.97	30.3967	2.21193	47.71
1.54447e+12	2018-12-10 20:05:18	31.1794	1.29914	32.37	30.92	27.97	30.42	2.24221	47.71
1.54447e+12	2018-12-10 20:05:48	31.1878	1.29949	32.46	30.92	27.97	30.45	2.2816	47.71
1.54447e+12	2018-12-10 20:06:18	31.1963	1.29984	32.32	30.92	27.97	30.4033	2.22055	47.71
1544473070808	2018-12-10 20:17:51	31.3886	1.30786	32.51	30.92	27.97	30.4667	2.3037	47.71
1544473100911	2018-12-10 20:18:21	31.3969	1.30821	32.66	30.92	27.97	30.5167	2.37087	47.71
1.54447e+12	2018-12-10 20:18:51	31.4054	1.30856	32.61	30.92	27.97	30.5	2.34834	47.71
1544473161336	2018-12-10 20:19:21	31.4137	1.30891	32.62	30.92	27.97	30.5033	2.35284	47.71
1.54447e+12	2018-12-10 20:19:51	31.4221	1.30925	32.63	30.92	27.97	30.5067	2.35734	47.71
1544473221560	2018-12-10 20:20:22	31.4305	1.3096	32.69	30.92	27.97	30.5267	2.38446	47.71
1544473251667	2018-12-10 20:20:52	31.4388	1.30995	32.68	30.92	27.97	30.5233	2.37992	47.71
1544473281780	2018-12-10 20:21:22	31.4472	1.3103	32.62	30.92	27.97	30.5033	2.35284	47.71
1544473311896	2018-12-10 20:21:52	31.4556	1.31065	32.63	30.79	27.97	30.4633	2.34711	47.71
1544473342104	2018-12-10 20:22:22	31.4639	1.311	32.69	30.68	27.97	30.4467	2.36864	47.71
1544473372212	2018-12-10 20:22:52	31.4723	1.31135	32.52	30.58	27.97	30.3567	2.28321	47.71
1.54447e+12	2018-12-10 20:23:22	31.4807	1.31169	32.51	30.5	27.97	30.3267	2.27496	47.71
1544473432439	2018-12-10 20:23:52	31.489	1.31204	32.51	30.43	27.97	30.3033	2.27265	47.71
1.54447e+12	2018-12-10 20:24:23	31.4974	1.31239	32.5	30.36	27.97	30.2767	2.26615	47.71
1.54447e+12	2018-12-10 20:24:53	31.5058	1.31274	32.61	30.31	27.97	30.2967	2.32003	47.71
1.54447e+12	2018-12-10 20:25:23	31.5141	1.31309	32.68	30.27	27.97	30.3067	2.35521	47.71
1.54447e+12	2018-12-10 20:25:53	31.5226	1.31344	32.62	30.23	27.97	30.2733	2.3253	47.71
1.54447e+12	2018-12-10 20:26:23	31.5309	1.31379	32.58	30.2	27.97	30.25	2.30541	47.71
1544473613355	2018-12-10 20:26:53	31.5393	1.31414	32.5	30.17	27.97	30.2133	2.26531	47.71
1544473643463	2018-12-10 20:27:23	31.5477	1.31449	32.5	30.14	27.97	30.2033	2.26566	47.71
1.54447e+12	2018-12-10 20:27:54	31.556	1.31483	32.44	30.12	27.97	30.1767	2.23554	47.71
1544473703691	2018-12-10 20:28:24	31.5644	1.31518	32.46	30.11	27.97	30.18	2.24582	47.71
1.54447e+12	2018-12-10 20:28:54	31.5728	1.31553	32.53	30.09	27.97	30.1967	2.28187	47.71
1544473763907	2018-12-10 20:29:24	31.5811	1.31588	32.52	30.08	27.97	30.19	2.27699	47.71
1.54447e+12	2018-12-10 20:29:54	31.5895	1.31623	32.56	30.07	27.97	30.2	2.29776	47.71
1.54447e+12	2018-12-10 20:30:25	31.598	1.31658	32.59	30.06	27.97	30.2067	2.31349	47.71
1.54447e+12	2018-12-10 20:30:54	31.6063	1.31693	32.51	30.05	27.97	30.1767	2.27265	47.71
1.54447e+12	2018-12-10 20:31:25	31.6146	1.31728	32.56	30.04	27.97	30.19	2.29867	47.71
1544473914712	2018-12-10 20:31:55	31.623	1.31763	32.48	30.04	27.97	30.1633	2.25753	47.71
1.54447e+12	2018-12-10 20:32:25	31.6314	1.31797	32.65	30.03	27.97	30.2167	2.34558	47.71
1544473974983	2018-12-10 20:32:55	31.6397	1.31832	32.54	30.03	27.97	30.18	2.28869	47.71
1544474005092	2018-12-10 20:33:25	31.6481	1.31867	32.58	30.02	27.97	30.19	2.3097	47.71
1544474035303	2018-12-10 20:33:55	31.6565	1.31902	32.45	30.02	27.97	30.1467	2.24268	47.71
1544474065607	2018-12-10 20:34:26	31.6649	1.31937	32.62	30.02	27.97	30.2033	2.33041	47.71
1544474095859	2018-12-10 20:34:56	31.6733	1.31972	32.58	30.01	27.97	30.1867	2.31007	47.71
1.54447e+12	2018-12-10 20:35:26	31.6817	1.32007	32.66	30.01	27.97	30.2133	2.3516	47.71
1544474156136	2018-12-10 20:35:56	31.6901	1.32042	32.55	30.01	27.97	30.1767	2.29454	47.71
1544474186248	2018-12-10 20:36:26	31.6984	1.32077	32.59	30.01	27.97	30.19	2.31525	47.71
1.54447e+12	2018-12-10 20:36:56	31.7068	1.32112	32.56	30.01	27.97	30.18	2.29972	47.71
1.54447e+12	2018-12-10 20:37:26	31.7152	1.32146	32.64	30.01	27.97	30.2067	2.3412	47.71
1544474276584	2018-12-10 20:37:57	31.7235	1.32181	32.7	30.01	27.97	30.2267	2.37243	47.71
1544474306688	2018-12-10 20:38:27	31.7319	1.32216	32.63	30	27.97	30.2	2.33643	47.71
1.54447e+12	2018-12-10 20:38:57	31.7403	1.32251	32.69	30	27.97	30.22	2.36768	47.71
1.54447e+12	2018-12-10 20:39:27	31.7486	1.32286	32.73	30	27.97	30.2333	2.38856	47.71
1.54447e+12	2018-12-10 20:39:57	31.757	1.32321	32.71	30	27.97	30.2267	2.37812	47.71
1.54447e+12	2018-12-10 20:40:27	31.7654	1.32356	32.64	30	27.97	30.2033	2.34163	47.71
1544474457415	2018-12-10 20:40:57	31.7738	1.32391	32.7	30	27.97	30.2233	2.3729	47.71
1.54447e+12	2018-12-10 20:41:28	31.7821	1.32425	32.68	30	27.97	30.2167	2.36246	47.71
1.54447e+12	2018-12-10 20:41:58	31.7905	1.3246	32.57	30	27.97	30.18	2.30528	47.71
1544474547847	2018-12-10 20:42:28	31.7989	1.32495	32.54	30	27.97	30.17	2.28974	47.71
1544474577952	2018-12-10 20:42:58	31.8072	1.3253	32.69	30	27.97	30.22	2.36768	47.71
1544474608212	2018-12-10 20:43:28	31.8156	1.32565	32.62	30	27.97	30.1967	2.33123	47.71
1.54447e+12	2018-12-10 20:43:58	31.824	1.326	32.74	30	27.97	30.2367	2.39379	47.71
1.54447e+12	2018-12-10 20:44:28	31.8324	1.32635	32.66	30	27.97	30.21	2.35204	47.71
1.54447e+12	2018-12-10 20:44:59	31.8407	1.3267	32.71	30	27.97	30.2267	2.37812	47.71
1544474728759	2018-12-10 20:45:29	31.8491	1.32705	32.59	30	27.97	30.1867	2.31565	47.71
1.54447e+12	2018-12-10 20:45:59	31.8575	1.3274	32.56	30	27.97	30.1767	2.30009	47.71
1544474788979	2018-12-10 20:46:29	31.8659	1.32774	32.54	30	27.97	30.17	2.28974	47.71
1544474849251	2018-12-10 20:47:29	31.8826	1.32844	32.5	30	27.97	30.1567	2.26906	47.71
1544474879363	2018-12-10 20:47:59	31.891	1.32879	32.5	30	27.97	30.1567	2.26906	47.71
1544474909475	2018-12-10 20:48:29	31.8993	1.32914	32.44	30	27.97	30.1367	2.23813	47.71
1544474939588	2018-12-10 20:49:00	31.9077	1.32949	32.41	30	27.97	30.1267	2.22271	47.71
1.54447e+12	2018-12-10 20:49:30	31.9161	1.32984	32.44	30	27.97	30.1367	2.23813	47.71
1.54447e+12	2018-12-10 20:50:00	31.9244	1.33018	32.46	30	27.97	30.1433	2.24843	47.71
1.54448e+12	2018-12-10 20:50:30	31.9328	1.33053	32.36	30	27.97	30.11	2.19707	47.71
1.54448e+12	2018-12-10 20:51:00	31.9412	1.33088	32.3	30	27.97	30.09	2.1664	47.71
1544475090196	2018-12-10 20:51:30	31.9495	1.33123	32.31	30	27.97	30.0933	2.1715	47.71
1544475120299	2018-12-10 20:52:00	31.9579	1.33158	32.37	30	27.97	30.1133	2.20219	47.71
1544475150515	2018-12-10 20:52:31	31.9663	1.33193	32.41	30	27.97	30.1267	2.22271	47.71
1.54448e+12	2018-12-10 20:53:01	31.9746	1.33228	32.39	30	27.97	30.12	2.21244	47.71
1.54448e+12	2018-12-10 20:53:31	31.983	1.33263	32.53	30	27.97	30.1667	2.28456	47.71
1544475240848	2018-12-10 20:54:01	31.9914	1.33297	32.52	30	27.97	30.1633	2.27939	47.71
1544475270955	2018-12-10 20:54:31	31.9997	1.33332	32.46	30	27.97	30.1433	2.24843	47.71
1544475301176	2018-12-10 20:55:01	32.0081	1.33367	32.42	30	27.97	30.13	2.22785	47.71
1544475331283	2018-12-10 20:55:31	32.0165	1.33402	32.44	30	27.97	30.1367	2.23813	47.71
1.54448e+12	2018-12-10 20:56:01	32.0249	1.33437	32.57	30	27.97	30.18	2.30528	47.71
1544475391507	2018-12-10 20:56:32	32.0332	1.33472	32.54	30	27.97	30.17	2.28974	47.71
1544475421615	2018-12-10 20:57:02	32.0416	1.33507	32.53	30	27.97	30.1667	2.28456	47.71
1544475451728	2018-12-10 20:57:32	32.05	1.33541	32.57	30	27.97	30.18	2.30528	47.71
1544475481839	2018-12-10 20:58:02	32.0583	1.33576	32.55	30	27.97	30.1733	2.29491	47.71
1544475511951	2018-12-10 20:58:32	32.0667	1.33611	32.48	30	27.97	30.15	2.25874	47.71
1.54448e+12	2018-12-10 20:59:02	32.0751	1.33646	32.48	30	27.97	30.15	2.25874	47.71
1.54448e+12	2018-12-10 20:59:32	32.0834	1.33681	32.49	30	27.97	30.1533	2.2639	47.71
1544475602384	2018-12-10 21:00:02	32.0918	1.33716	32.49	30	27.97	30.1533	2.2639	47.71
1.54448e+12	2018-12-10 21:00:32	32.1002	1.33751	32.55	30	27.97	30.1733	2.29491	47.71
1544475662608	2018-12-10 21:01:03	32.1085	1.33786	32.58	30	27.97	30.1833	2.31046	47.71
1544475692715	2018-12-10 21:01:33	32.1169	1.3382	32.61	30	27.97	30.1933	2.32603	47.71
1544475722832	2018-12-10 21:02:03	32.1253	1.33855	32.68	30	27.97	30.2167	2.36246	47.71
1544475752939	2018-12-10 21:02:33	32.1336	1.3389	32.62	30	27.97	30.1967	2.33123	47.71
1.54448e+12	2018-12-10 21:03:03	32.142	1.33925	32.58	30	27.97	30.1833	2.31046	47.71
1.54448e+12	2018-12-10 21:03:33	32.1504	1.3396	32.55	30	27.97	30.1733	2.29491	47.71
1.54448e+12	2018-12-10 21:04:03	32.1587	1.33995	32.53	30	27.97	30.1667	2.28456	47.71
1544475873431	2018-12-10 21:04:33	32.1671	1.3403	32.47	30	27.97	30.1467	2.25358	47.71
1544475903595	2018-12-10 21:05:04	32.1755	1.34064	32.64	30	27.97	30.2033	2.34163	47.71
1544475933711	2018-12-10 21:05:34	32.1838	1.34099	32.8	30	27.97	30.2567	2.42521	47.71
1.54448e+12	2018-12-10 21:06:04	32.1922	1.34134	32.65	30	27.97	30.2067	2.34683	47.71
1.54448e+12	2018-12-10 21:06:34	32.2006	1.34169	32.65	30	27.97	30.2067	2.34683	47.71
1544476024187	2018-12-10 21:07:04	32.209	1.34204	32.65	30	27.97	30.2067	2.34683	47.71
1544476054307	2018-12-10 21:07:34	32.2173	1.34239	32.55	30	27.97	30.1733	2.29491	47.71
1.54448e+12	2018-12-10 21:08:04	32.2257	1.34274	32.64	30	27.97	30.2033	2.34163	47.71
1.54448e+12	2018-12-10 21:08:35	32.2341	1.34309	32.64	30	27.97	30.2033	2.34163	47.71
1.54448e+12	2018-12-10 21:09:05	32.2424	1.34343	32.59	30	27.97	30.1867	2.31565	47.71
1.54448e+12	2018-12-10 21:09:35	32.2508	1.34378	32.51	30	27.97	30.16	2.27423	47.71
1544476204956	2018-12-10 21:10:05	32.2592	1.34413	32.5	30	27.97	30.1567	2.26906	47.71
1544476235115	2018-12-10 21:10:35	32.2676	1.34448	32.66	30	27.97	30.21	2.35204	47.71
1544476265376	2018-12-10 21:11:05	32.276	1.34483	32.71	30	27.97	30.2267	2.37812	47.71
1544476295488	2018-12-10 21:11:35	32.2843	1.34518	32.64	30	27.97	30.2033	2.34163	47.71
1544476325603	2018-12-10 21:12:06	32.2927	1.34553	32.54	30	27.97	30.17	2.28974	47.71
1.54448e+12	2018-12-10 21:12:36	32.3011	1.34588	32.52	30	27.97	30.1633	2.27939	47.71
1544476385924	2018-12-10 21:13:06	32.3095	1.34623	32.62	30	27.97	30.1967	2.33123	47.71
1544476416032	2018-12-10 21:13:36	32.3178	1.34658	32.74	30	27.97	30.2367	2.39379	47.71
1.54448e+12	2018-12-10 21:14:06	32.3262	1.34692	32.76	30	27.97	30.2433	2.40425	47.71
1.54448e+12	2018-12-10 21:14:36	32.3345	1.34727	32.67	30	27.97	30.2133	2.35725	47.71
1.54448e+12	2018-12-10 21:15:07	32.343	1.34762	32.77	30	27.97	30.2467	2.40949	47.71
1544476536671	2018-12-10 21:15:37	32.3513	1.34797	32.74	30	27.97	30.2367	2.39379	47.71
1544476566783	2018-12-10 21:16:07	32.3597	1.34832	32.71	30	27.97	30.2267	2.37812	47.71
1.54448e+12	2018-12-10 21:16:37	32.3681	1.34867	32.85	30	27.97	30.2733	2.45146	47.71
1.54448e+12	2018-12-10 21:17:07	32.3765	1.34902	32.73	30	27.97	30.2333	2.38856	47.71
1.54448e+12	2018-12-10 21:17:37	32.3849	1.34937	32.6	30	27.97	30.19	2.32084	47.71
1.54448e+12	2018-12-10 21:18:07	32.3932	1.34972	32.67	30	27.97	30.2133	2.35725	47.71
1544476717692	2018-12-10 21:18:38	32.4016	1.35007	32.83	30	27.97	30.2667	2.44095	47.71
1.54448e+12	2018-12-10 21:19:08	32.41	1.35042	32.72	30	27.97	30.23	2.38334	47.71
1544476777959	2018-12-10 21:19:38	32.4184	1.35076	32.7	30	27.97	30.2233	2.3729	47.71
1544476808068	2018-12-10 21:20:08	32.4267	1.35111	32.63	30	27.97	30.2	2.33643	47.71
1.54448e+12	2018-12-10 21:20:38	32.4351	1.35146	32.58	30	27.97	30.1833	2.31046	47.71
1544476868312	2018-12-10 21:21:08	32.4434	1.35181	32.66	30	27.97	30.21	2.35204	47.71
1.54448e+12	2018-12-10 21:21:38	32.4518	1.35216	32.71	30	27.97	30.2267	2.37812	47.71
1.54448e+12	2018-12-10 21:22:09	32.4602	1.35251	32.69	30	27.97	30.22	2.36768	47.71
1544476958623	2018-12-10 21:22:39	32.4685	1.35286	32.73	30	27.97	30.2333	2.38856	47.71
1.54448e+12	2018-12-10 21:23:09	32.4769	1.3532	32.76	30	27.97	30.2433	2.40425	47.71
1544477018904	2018-12-10 21:23:39	32.4853	1.35355	32.78	30	27.97	30.25	2.41473	47.71
1544477049008	2018-12-10 21:24:09	32.4936	1.3539	32.74	30	27.97	30.2367	2.39379	47.71
1.54448e+12	2018-12-10 21:24:39	32.502	1.35425	32.66	30	27.97	30.21	2.35204	47.71
1.54448e+12	2018-12-10 21:25:09	32.5104	1.3546	32.6	30	27.97	30.19	2.32084	47.71
1544477139448	2018-12-10 21:25:39	32.5188	1.35495	32.62	30	27.97	30.1967	2.33123	47.71
1.54448e+12	2018-12-10 21:26:10	32.5271	1.3553	32.63	30	27.97	30.2	2.33643	47.71
1544477199668	2018-12-10 21:26:40	32.5355	1.35565	32.64	30	27.97	30.2033	2.34163	47.71
1.54448e+12	2018-12-10 21:27:40	32.5522	1.35634	32.6	30	27.97	30.19	2.32084	47.71
1.54448e+12	2018-12-10 21:28:10	32.5606	1.35669	32.62	30	27.97	30.1967	2.33123	47.71
1544477320220	2018-12-10 21:28:40	32.569	1.35704	32.63	30	27.97	30.2	2.33643	47.71
1544477350328	2018-12-10 21:29:10	32.5773	1.35739	32.64	30	27.97	30.2033	2.34163	47.71
1.54448e+12	2018-12-10 21:29:40	32.5857	1.35774	32.48	30	27.97	30.15	2.25874	47.71
1.54448e+12	2018-12-10 21:30:11	32.5941	1.35809	32.54	30	27.97	30.17	2.28974	47.71
1.54448e+12	2018-12-10 21:30:41	32.6025	1.35844	32.53	30	27.97	30.1667	2.28456	47.71
1.54448e+12	2018-12-10 21:31:11	32.6109	1.35879	32.57	30	27.97	30.18	2.30528	47.71
1544477501091	2018-12-10 21:31:41	32.6192	1.35913	32.81	30	27.97	30.26	2.43045	47.71
1.54448e+12	2018-12-10 21:32:11	32.6276	1.35948	32.71	30	27.97	30.2267	2.37812	47.71
1544477561316	2018-12-10 21:32:41	32.636	1.35983	32.64	30	27.97	30.2033	2.34163	47.71
1544477591420	2018-12-10 21:33:11	32.6443	1.36018	32.64	30	27.97	30.2033	2.34163	47.71
1544477621535	2018-12-10 21:33:42	32.6527	1.36053	32.59	30	27.97	30.1867	2.31565	47.71
1544477651936	2018-12-10 21:34:12	32.6611	1.36088	32.56	30	27.97	30.1767	2.30009	47.71
1544477681760	2018-12-10 21:34:42	32.6694	1.36123	32.54	30	27.97	30.17	2.28974	47.71
1.54448e+12	2018-12-10 21:35:12	32.6778	1.36157	32.47	30	27.97	30.1467	2.25358	47.71
1.54448e+12	2018-12-10 21:35:42	32.6861	1.36192	32.43	30	27.97	30.1333	2.23299	47.71
1544477772088	2018-12-10 21:36:12	32.6945	1.36227	32.5	30	27.97	30.1567	2.26906	47.71
1544477802199	2018-12-10 21:36:42	32.7029	1.36262	32.55	30	27.97	30.1733	2.29491	47.71
1544477832312	2018-12-10 21:37:12	32.7112	1.36297	32.59	30	27.97	30.1867	2.31565	47.71
1.54448e+12	2018-12-10 21:37:42	32.7196	1.36332	32.61	30	27.97	30.1933	2.32603	47.71
1.54448e+12	2018-12-10 21:38:13	32.728	1.36366	32.63	30	27.97	30.2	2.33643	47.71
1544477922640	2018-12-10 21:38:43	32.7363	1.36401	32.58	30	27.97	30.1833	2.31046	47.71
1544477952807	2018-12-10 21:39:13	32.7447	1.36436	32.61	30	27.97	30.1933	2.32603	47.71
1.54448e+12	2018-12-10 21:39:43	32.7531	1.36471	32.57	30	27.97	30.18	2.30528	47.71
1.54448e+12	2018-12-10 21:40:13	32.7615	1.36506	32.55	30	27.97	30.1733	2.29491	47.71
1544478043296	2018-12-10 21:40:43	32.7698	1.36541	32.42	30	27.97	30.13	2.22785	47.71
1.54448e+12	2018-12-10 21:41:13	32.7782	1.36576	32.5	30	27.97	30.1567	2.26906	47.71
1544478103516	2018-12-10 21:41:44	32.7866	1.36611	32.66	30	27.97	30.21	2.35204	47.71
1544478133672	2018-12-10 21:42:14	32.7949	1.36646	32.76	30	27.97	30.2433	2.40425	47.71
1544478163832	2018-12-10 21:42:44	32.8033	1.3668	32.78	30	27.97	30.25	2.41473	47.71
1544478193951	2018-12-10 21:43:14	32.8117	1.36715	32.79	30	27.97	30.2533	2.41997	47.71
1544478224056	2018-12-10 21:43:44	32.82	1.3675	32.85	30	27.97	30.2733	2.45146	47.71
1.54448e+12	2018-12-10 21:44:14	32.8284	1.36785	32.68	30	27.97	30.2167	2.36246	47.71
1544478284279	2018-12-10 21:44:44	32.8368	1.3682	32.67	30	27.97	30.2133	2.35725	47.71
1544478314444	2018-12-10 21:45:14	32.8452	1.36855	32.51	30	27.97	30.16	2.27423	47.71
1.54448e+12	2018-12-10 21:45:45	32.8535	1.3689	32.61	30	27.97	30.1933	2.32603	47.71
1.54448e+12	2018-12-10 21:46:15	32.8619	1.36925	32.52	30	27.97	30.1633	2.27939	47.71
1544478404919	2018-12-10 21:46:45	32.8703	1.3696	32.46	30	27.97	30.1433	2.24843	47.71
1544478435036	2018-12-10 21:47:15	32.8787	1.36994	32.47	30	27.97	30.1467	2.25358	47.71
1.54448e+12	2018-12-10 21:47:45	32.887	1.37029	32.74	30	27.97	30.2367	2.39379	47.71
1.54448e+12	2018-12-10 21:48:15	32.8954	1.37064	32.72	30	27.97	30.23	2.38334	47.71
1544478525472	2018-12-10 21:48:45	32.9038	1.37099	32.64	30	27.97	30.2033	2.34163	47.71
1544478555632	2018-12-10 21:49:16	32.9121	1.37134	32.7	30	27.97	30.2233	2.3729	47.71
1544478585747	2018-12-10 21:49:46	32.9205	1.37169	32.63	30	27.97	30.2	2.33643	47.71
1.54448e+12	2018-12-10 21:50:16	32.9289	1.37204	32.69	30	27.97	30.22	2.36768	47.71
1544478646059	2018-12-10 21:50:46	32.9373	1.37239	32.73	30	27.97	30.2333	2.38856	47.71
1.54448e+12	2018-12-10 21:51:16	32.9456	1.37273	32.71	30	27.97	30.2267	2.37812	47.71
1.54448e+12	2018-12-10 21:51:46	32.954	1.37308	32.69	30	27.97	30.22	2.36768	47.71
1544478736404	2018-12-10 21:52:16	32.9624	1.37343	32.73	30	27.97	30.2333	2.38856	47.71
1544478766652	2018-12-10 21:52:47	32.9708	1.37378	32.81	30	27.97	30.26	2.43045	47.71
1.54448e+12	2018-12-10 21:53:17	32.9791	1.37413	32.76	30	27.97	30.2433	2.40425	47.71
1.54448e+12	2018-12-10 21:53:47	32.9875	1.37448	32.73	30.09	27.97	30.2633	2.38473	47.71
1544478887100	2018-12-10 21:54:47	33.0042	1.37518	32.72	30.24	27.97	30.31	2.37577	47.71
1544478917215	2018-12-10 21:55:17	33.0126	1.37552	32.91	30.29	27.97	30.39	2.47152	47.71
1.54448e+12	2018-12-10 21:55:47	33.021	1.37587	32.83	30.34	27.97	30.38	2.43025	47.71
1544478977583	2018-12-10 21:56:18	33.0294	1.37622	32.77	30.39	27.97	30.3767	2.40003	47.71
1.54448e+12	2018-12-10 21:56:48	33.0377	1.37657	32.78	30.42	27.97	30.39	2.40514	47.71
1544479037804	2018-12-10 21:57:18	33.0461	1.37692	32.79	30.45	27.97	30.4033	2.41034	47.71
1.54448e+12	2018-12-10 21:57:48	33.0545	1.37727	32.85	30.39	27.97	30.4033	2.44003	47.71
1544479098080	2018-12-10 21:58:18	33.0628	1.37762	32.79	30.33	27.97	30.3633	2.41017	47.71
1.54448e+12	2018-12-10 21:58:48	33.0712	1.37797	32.8	30.29	27.97	30.3533	2.41562	47.71
1.54448e+12	2018-12-10 21:59:18	33.0796	1.37831	32.86	30.24	27.97	30.3567	2.44709	47.71
1.54448e+12	2018-12-10 21:59:48	33.0879	1.37866	32.84	30.21	27.97	30.34	2.4376	47.71
1544479218528	2018-12-10 22:00:19	33.0963	1.37901	32.78	30.18	27.97	30.31	2.40763	47.71
1544479248735	2018-12-10 22:00:49	33.1047	1.37936	32.74	30.15	27.97	30.2867	2.38793	47.71
1.54448e+12	2018-12-10 22:01:19	33.113	1.37971	32.6	30.13	27.97	30.2333	2.31673	47.71
1544479309060	2018-12-10 22:01:49	33.1214	1.38006	32.62	30.11	27.97	30.2333	2.32745	47.71
1544479339171	2018-12-10 22:02:19	33.1298	1.38041	32.63	30.1	27.97	30.2333	2.33286	47.71
1.54448e+12	2018-12-10 22:02:49	33.1382	1.38076	32.64	30.08	27.97	30.23	2.33861	47.71
1.54448e+12	2018-12-10 22:03:19	33.1465	1.38111	32.8	30.07	27.97	30.28	2.42184	47.71
1.54448e+12	2018-12-10 22:03:50	33.1549	1.38145	32.76	30.06	27.97	30.2633	2.40146	47.71
1.54448e+12	2018-12-10 22:04:20	33.1633	1.3818	32.78	30.05	27.97	30.2667	2.41231	47.71
1544479489732	2018-12-10 22:04:50	33.1716	1.38215	32.84	30.04	27.97	30.2833	2.4441	47.71
1544479520380	2018-12-10 22:05:20	33.1801	1.38251	32.89	30.04	27.97	30.3	2.47028	47.71
1544479550180	2018-12-10 22:05:50	33.1884	1.38285	32.76	30.03	27.97	30.2533	2.4028	47.71
1544479580655	2018-12-10 22:06:21	33.1969	1.3832	32.83	30.03	27.97	30.2767	2.43937	47.71
1.54448e+12	2018-12-10 22:06:51	33.2052	1.38355	32.88	30.02	27.97	30.29	2.46611	47.71
1544479640576	2018-12-10 22:07:21	33.2135	1.3839	32.8	30.02	27.97	30.2633	2.42418	47.71
1544479670587	2018-12-10 22:07:51	33.2219	1.38424	32.86	30.02	27.97	30.2833	2.45561	47.71
1544480453883	2018-12-10 22:20:54	33.4394	1.39331	32.81	30	27.97	30.26	2.43045	47.71
1.54448e+12	2018-12-10 22:21:24	33.4478	1.39366	32.7	30.09	27.97	30.2533	2.36923	47.71
1544480514119	2018-12-10 22:21:54	33.4562	1.39401	32.85	30.17	27.97	30.33	2.44393	47.71
1544480544275	2018-12-10 22:22:24	33.4646	1.39436	32.73	30.24	27.97	30.3133	2.38085	47.71
1.54448e+12	2018-12-10 22:22:54	33.4729	1.3947	32.76	30.29	27.97	30.34	2.39539	47.71
1544480604547	2018-12-10 22:23:25	33.4813	1.39505	32.83	30.34	27.97	30.38	2.43025	47.71
1.54448e+12	2018-12-10 22:23:55	33.4897	1.3954	32.88	30.39	27.97	30.4133	2.45508	47.71
1.54448e+12	2018-12-10 22:24:25	33.498	1.39575	32.86	30.42	27.97	30.4167	2.445	47.71
1.54448e+12	2018-12-10 22:25:25	33.5148	1.39645	32.78	30.48	27.97	30.41	2.40576	47.71
1544480755263	2018-12-10 22:25:55	33.5232	1.3968	32.79	30.5	27.97	30.42	2.411	47.71
1544480785368	2018-12-10 22:26:25	33.5315	1.39715	33.01	30.52	27.97	30.5	2.52006	47.71
1.54448e+12	2018-12-10 22:26:55	33.5399	1.3975	32.84	30.54	27.97	30.45	2.43625	47.71
1.54448e+12	2018-12-10 22:27:26	33.5483	1.39784	32.83	30.55	27.97	30.45	2.43154	47.71
1.54448e+12	2018-12-10 22:27:56	33.5566	1.39819	32.83	30.57	27.97	30.4567	2.43198	47.71
1544480905864	2018-12-10 22:28:26	33.565	1.39854	32.82	30.58	27.97	30.4567	2.42735	47.71
1544480936024	2018-12-10 22:28:56	33.5734	1.39889	32.77	30.59	27.97	30.4433	2.40336	47.71
1544480966140	2018-12-10 22:29:26	33.5817	1.39924	32.78	30.59	27.97	30.4467	2.4082	47.71
1.54448e+12	2018-12-10 22:29:56	33.5901	1.39959	32.85	30.6	27.97	30.4733	2.44246	47.71
1.54448e+12	2018-12-10 22:30:26	33.5985	1.39994	32.78	30.61	27.97	30.4533	2.40882	47.71
1544481056472	2018-12-10 22:30:56	33.6068	1.40028	32.85	30.52	27.97	30.4467	2.44083	47.71
1.54448e+12	2018-12-10 22:31:27	33.6152	1.40063	32.84	30.45	27.97	30.42	2.43514	47.71
1.54448e+12	2018-12-10 22:31:57	33.6236	1.40098	32.78	30.38	27.97	30.3767	2.405	47.71
1544481146899	2018-12-10 22:32:27	33.6319	1.40133	32.9	30.33	27.97	30.4	2.46575	47.71
1.54448e+12	2018-12-10 22:32:57	33.6403	1.40168	32.87	30.28	27.97	30.3733	2.45133	47.71
1544481207123	2018-12-10 22:33:27	33.6487	1.40203	32.85	30.24	27.97	30.3533	2.44197	47.71
1.54448e+12	2018-12-10 22:33:57	33.657	1.40238	32.89	30.21	27.97	30.3567	2.46328	47.71
1.54448e+12	2018-12-10 22:34:27	33.6654	1.40273	32.87	30.27	27.97	30.37	2.45153	47.71
1544481297504	2018-12-10 22:34:58	33.6738	1.40307	32.85	30.32	27.97	30.38	2.44055	47.71
1.54448e+12	2018-12-10 22:35:28	33.6821	1.40342	32.73	30.37	27.97	30.3567	2.38003	47.71
1544481357779	2018-12-10 22:35:58	33.6905	1.40377	32.81	30.41	27.97	30.3967	2.42003	47.71
1544481387888	2018-12-10 22:36:28	33.6989	1.40412	32.87	30.35	27.97	30.3967	2.45033	47.71
1544481418008	2018-12-10 22:36:58	33.7073	1.40447	32.8	30.3	27.97	30.3567	2.4155	47.71
1544481448108	2018-12-10 22:37:28	33.7156	1.40482	32.8	30.26	27.97	30.3433	2.41608	47.71
1.54448e+12	2018-12-10 22:37:58	33.724	1.40517	33.13	30.22	27.97	30.44	2.58703	47.71
1.54448e+12	2018-12-10 22:38:28	33.7324	1.40552	32.97	30.19	27.97	30.3767	2.50522	47.71
1544481538547	2018-12-10 22:38:59	33.7407	1.40586	32.81	30.16	27.97	30.3133	2.42364	47.71
1.54448e+12	2018-12-10 22:39:29	33.7491	1.40621	32.81	30.14	27.97	30.3067	2.4243	47.71
1.54448e+12	2018-12-10 22:39:59	33.7575	1.40656	32.81	30.12	27.97	30.3	2.42502	47.71
1.54448e+12	2018-12-10 22:40:29	33.7658	1.40691	32.71	30.1	27.97	30.26	2.37405	47.71
1.54448e+12	2018-12-10 22:40:59	33.7742	1.40726	32.74	30.09	27.97	30.2667	2.3899	47.71
1544481689356	2018-12-10 22:41:29	33.7826	1.40761	32.71	30.07	27.97	30.25	2.37512	47.71
1544481719471	2018-12-10 22:41:59	33.791	1.40796	32.64	30.06	27.97	30.2233	2.33928	47.71
1544481749588	2018-12-10 22:42:30	33.7994	1.40831	32.7	30.05	27.97	30.24	2.37072	47.71
1.54448e+12	2018-12-10 22:43:00	33.8078	1.40866	32.84	30.05	27.97	30.2867	2.44361	47.71
1.54448e+12	2018-12-10 22:43:30	33.8162	1.40901	32.83	30.04	27.97	30.28	2.43887	47.71
1.54448e+12	2018-12-10 22:44:00	33.8245	1.40936	32.83	30.03	27.97	30.2767	2.43937	47.71
1.54448e+12	2018-12-10 22:44:30	33.8329	1.4097	32.88	30.03	27.97	30.2933	2.46557	47.71
1544481900491	2018-12-10 22:45:00	33.8413	1.41005	32.8	30.03	27.97	30.2667	2.42368	47.71
1544481930747	2018-12-10 22:45:31	33.8497	1.4104	32.81	30.02	27.97	30.2667	2.42941	47.71
1544481960859	2018-12-10 22:46:01	33.858	1.41075	32.81	30.02	27.97	30.2667	2.42941	47.71
1.54448e+12	2018-12-10 22:46:31	33.8664	1.4111	32.86	30.02	27.97	30.2833	2.45561	47.71
1.54448e+12	2018-12-10 22:47:01	33.8748	1.41145	32.95	30.01	27.97	30.31	2.50352	47.71
1544482051251	2018-12-10 22:47:31	33.8832	1.4118	32.91	30.01	27.97	30.2967	2.48245	47.71
1.54448e+12	2018-12-10 22:48:01	33.8915	1.41215	32.93	30.01	27.97	30.3033	2.49298	47.71
1544482111568	2018-12-10 22:48:32	33.8999	1.4125	32.89	30.01	27.97	30.29	2.47192	47.71
1.54448e+12	2018-12-10 22:49:02	33.9083	1.41284	32.92	30.01	27.97	30.3	2.48771	47.71
1.54448e+12	2018-12-10 22:49:32	33.9166	1.41319	33.04	30.01	27.97	30.34	2.55106	47.71
1544482201908	2018-12-10 22:50:02	33.925	1.41354	32.97	30.1	27.97	30.3467	2.50911	47.71
1.54448e+12	2018-12-10 22:50:32	33.9334	1.41389	33.08	30.17	27.97	30.4067	2.56321	47.71
1.54448e+12	2018-12-10 22:51:02	33.9418	1.41424	33.04	30.24	27.97	30.4167	2.53961	47.71
1.54448e+12	2018-12-10 22:51:32	33.9501	1.41459	32.97	30.3	27.97	30.4133	2.50193	47.71
1.54448e+12	2018-12-10 22:52:03	33.9585	1.41494	33.24	30.35	27.97	30.52	2.63911	47.71
1.54448e+12	2018-12-10 22:52:33	33.9669	1.41529	33.15	30.39	27.97	30.5033	2.59186	47.71
1.54448e+12	2018-12-10 22:53:03	33.9752	1.41564	33.2	30.42	27.97	30.53	2.61673	47.71
1544482412887	2018-12-10 22:53:33	33.9836	1.41598	33.12	30.46	27.97	30.5167	2.57547	47.71
1.54448e+12	2018-12-10 22:54:03	33.992	1.41633	32.91	30.48	27.97	30.4533	2.47011	47.71
1544482473103	2018-12-10 22:54:33	34.0003	1.41668	32.83	30.5	27.97	30.4333	2.43069	47.71
1.54448e+12	2018-12-10 22:55:03	34.0087	1.41703	32.82	30.52	27.97	30.4367	2.42607	47.71
1.54448e+12	2018-12-10 22:55:33	34.0171	1.41738	32.71	30.54	27.97	30.4067	2.37281	47.71
1544482563488	2018-12-10 22:56:03	34.0254	1.41773	32.8	30.55	27.97	30.44	2.41688	47.71
1544482593647	2018-12-10 22:56:34	34.0338	1.41808	32.75	30.57	27.97	30.43	2.39307	47.71
1.54448e+12	2018-12-10 22:57:04	34.0422	1.41842	32.72	30.58	27.97	30.4233	2.37887	47.71
1.54448e+12	2018-12-10 22:57:34	34.0505	1.41877	32.86	30.59	27.97	30.4733	2.44709	47.71
1.54448e+12	2018-12-10 22:58:04	34.0589	1.41912	32.9	30.59	27.97	30.4867	2.46662	47.71
1544482714144	2018-12-10 22:58:34	34.0673	1.41947	32.92	30.6	27.97	30.4967	2.47662	47.71
1.54448e+12	2018-12-10 22:59:04	34.0757	1.41982	32.89	30.61	27.97	30.49	2.46219	47.71
1.54448e+12	2018-12-10 22:59:34	34.084	1.42017	32.81	30.61	27.97	30.4633	2.42333	47.71
1544482804524	2018-12-10 23:00:05	34.0924	1.42052	32.71	30.62	27.97	30.4333	2.37551	47.71
1.54448e+12	2018-12-10 23:00:35	34.1008	1.42087	32.79	30.62	27.97	30.46	2.41398	47.71
1544482864799	2018-12-10 23:01:05	34.1091	1.42121	32.85	30.62	27.97	30.48	2.44301	47.71
1.54448e+12	2018-12-10 23:01:35	34.1175	1.42156	33	30.62	27.97	30.53	2.51621	47.71
1.54448e+12	2018-12-10 23:02:05	34.126	1.42192	32.99	30.63	27.97	30.53	2.51149	47.71
1.54448e+12	2018-12-10 23:02:35	34.1342	1.42226	32.88	30.63	27.97	30.4933	2.45785	47.71
1544482985299	2018-12-10 23:03:05	34.1426	1.42261	32.81	30.63	27.97	30.47	2.42396	47.71
1544483015400	2018-12-10 23:03:35	34.151	1.42296	32.86	30.63	27.97	30.4867	2.44815	47.71
1544483045511	2018-12-10 23:04:06	34.1593	1.42331	32.9	30.63	27.97	30.5	2.46757	47.71
1544483075675	2018-12-10 23:04:36	34.1677	1.42365	32.87	30.63	27.97	30.49	2.453	47.71
1.54448e+12	2018-12-10 23:05:06	34.1761	1.424	32.85	30.63	27.97	30.4833	2.4433	47.71
1.54448e+12	2018-12-10 23:05:36	34.1845	1.42435	32.68	30.64	27.97	30.43	2.36201	47.71
1544483166060	2018-12-10 23:06:06	34.1928	1.4247	32.73	30.64	27.97	30.4467	2.38588	47.71
1544483196172	2018-12-10 23:06:36	34.2012	1.42505	32.81	30.64	27.97	30.4733	2.4243	47.71
1544483226332	2018-12-10 23:07:06	34.2096	1.4254	32.76	30.64	27.97	30.4567	2.40026	47.71
1544483256496	2018-12-10 23:07:36	34.2179	1.42575	32.72	30.64	27.97	30.4433	2.3811	47.71
1544483286704	2018-12-10 23:08:07	34.2263	1.4261	32.7	30.64	27.97	30.4367	2.37155	47.71
1.54448e+12	2018-12-10 23:08:37	34.2347	1.42645	32.69	30.64	27.97	30.4333	2.36678	47.71
1.54448e+12	2018-12-10 23:09:07	34.2431	1.4268	32.84	30.64	27.97	30.4833	2.43878	47.71
1.54448e+12	2018-12-10 23:09:37	34.2515	1.42715	32.83	30.64	27.97	30.48	2.43395	47.71
1.54448e+12	2018-12-10 23:10:07	34.2599	1.42749	32.72	30.64	27.97	30.4433	2.3811	47.71
1544483437508	2018-12-10 23:10:38	34.2682	1.42784	32.7	30.64	27.97	30.4367	2.37155	47.71
1544483467628	2018-12-10 23:11:08	34.2766	1.42819	32.79	30.64	27.97	30.4667	2.41467	47.71
1.54448e+12	2018-12-10 23:11:38	34.285	1.42854	32.69	30.55	27.97	30.4033	2.36342	47.71
1.54448e+12	2018-12-10 23:12:38	34.3017	1.42924	32.71	30.49	27.97	30.39	2.37158	47.71
1.54448e+12	2018-12-10 23:13:08	34.3101	1.42959	32.85	30.51	27.97	30.4433	2.44068	47.71
1544483618223	2018-12-10 23:13:38	34.3184	1.42993	32.78	30.53	27.97	30.4267	2.40666	47.71
1.54448e+12	2018-12-10 23:14:08	34.3268	1.43028	32.69	30.55	27.97	30.4033	2.36342	47.71
1.54448e+12	2018-12-10 23:14:38	34.3352	1.43063	32.62	30.56	27.97	30.3833	2.33003	47.71
1544483708556	2018-12-10 23:15:09	34.3435	1.43098	32.85	30.57	27.97	30.4633	2.44175	47.71
1.54448e+12	2018-12-10 23:15:39	34.3519	1.43133	32.84	30.49	27.97	30.4333	2.43549	47.71
1544483768783	2018-12-10 23:16:09	34.3602	1.43168	32.94	30.42	27.97	30.4433	2.48508	47.71
1.54448e+12	2018-12-10 23:16:39	34.3686	1.43203	32.84	30.45	27.97	30.42	2.43514	47.71
1.54448e+12	2018-12-10 23:17:09	34.377	1.43237	32.73	30.48	27.97	30.3933	2.38118	47.71
1544483859168	2018-12-10 23:17:39	34.3854	1.43272	32.81	30.5	27.97	30.4267	2.42083	47.71
1.54448e+12	2018-12-10 23:18:09	34.3937	1.43307	32.86	30.52	27.97	30.45	2.44575	47.71
1544483919396	2018-12-10 23:18:39	34.4021	1.43342	32.69	30.54	27.97	30.4	2.36311	47.71
1544483949507	2018-12-10 23:19:10	34.4104	1.43377	32.73	30.55	27.97	30.4167	2.3828	47.71
1544483979612	2018-12-10 23:19:40	34.4188	1.43412	32.65	30.57	27.97	30.3967	2.34481	47.71
1544484009724	2018-12-10 23:20:10	34.4272	1.43447	32.71	30.58	27.97	30.42	2.37405	47.71
1.54448e+12	2018-12-10 23:20:40	34.4355	1.43481	32.69	30.59	27.97	30.4167	2.36477	47.71
1.54448e+12	2018-12-10 23:21:10	34.4439	1.43516	32.68	30.59	27.97	30.4133	2.35996	47.71
1544523482240	2018-12-11 10:18:02	45.3918	1.89132	32.38	30	27.97	30.1167	2.20731	48.2
1544523512352	2018-12-11 10:18:32	45.4001	1.89167	32.52	30	27.97	30.1633	2.27939	48.2
1544523542464	2018-12-11 10:19:02	45.4085	1.89202	32.57	30	27.97	30.18	2.30528	48.2
1.54452e+12	2018-12-11 10:19:33	45.4169	1.89237	32.54	30	27.97	30.17	2.28974	48.2
1544523602928	2018-12-11 10:20:03	45.4253	1.89272	32.63	30	27.97	30.2	2.33643	48.2
1544523633039	2018-12-11 10:20:33	45.4337	1.89307	32.59	30	27.97	30.1867	2.31565	48.2
1544524928671	2018-12-11 10:42:09	45.7935	1.90806	32.3	30	27.97	30.09	2.1664	48.2
1.54452e+12	2018-12-11 10:42:39	45.8019	1.90841	32.31	30	27.97	30.0933	2.1715	48.2
1.54452e+12	2018-12-11 10:43:10	45.8105	1.90877	32.37	30	27.97	30.1133	2.20219	48.2
1544525020036	2018-12-11 10:43:40	45.8189	1.90912	32.42	30	27.97	30.13	2.22785	48.2
1.54453e+12	2018-12-11 10:44:10	45.8272	1.90946	32.39	30	27.97	30.12	2.21244	48.2
1.54453e+12	2018-12-11 10:44:40	45.8355	1.90981	32.32	30	27.97	30.0967	2.17661	48.2
1.54453e+12	2018-12-11 10:45:10	45.8438	1.91016	32.32	30	27.97	30.0967	2.17661	48.2
1.54453e+12	2018-12-11 10:45:40	45.8522	1.91051	32.38	30	27.97	30.1167	2.20731	48.2
1.54453e+12	2018-12-11 10:46:10	45.8605	1.91086	32.47	30	27.97	30.1467	2.25358	48.2
1544525199816	2018-12-11 10:46:40	45.8689	1.9112	32.43	30	27.97	30.1333	2.23299	48.2
1544525229968	2018-12-11 10:47:10	45.8772	1.91155	32.4	30	27.97	30.1233	2.21757	48.2
1544525260183	2018-12-11 10:47:40	45.8856	1.9119	32.43	30	27.97	30.1333	2.23299	48.2
1.54453e+12	2018-12-11 10:48:10	45.894	1.91225	32.45	30	27.97	30.14	2.24328	48.2
1544525320407	2018-12-11 10:48:40	45.9024	1.9126	32.31	30	27.97	30.0933	2.1715	48.2
1544525350519	2018-12-11 10:49:11	45.9107	1.91295	32.21	30	27.97	30.06	2.12064	48.2
1544525380676	2018-12-11 10:49:41	45.9191	1.9133	32.36	30	27.97	30.11	2.19707	48.2
1544525410964	2018-12-11 10:50:11	45.9275	1.91365	32.46	30	27.97	30.1433	2.24843	48.2
1544525441007	2018-12-11 10:50:41	45.9359	1.91399	32.42	30	27.97	30.13	2.22785	48.2
1.54453e+12	2018-12-11 10:51:11	45.9442	1.91434	32.39	30	27.97	30.12	2.21244	48.27
1.54453e+12	2018-12-11 10:51:41	45.9526	1.91469	32.53	30	27.97	30.1667	2.28456	48.33
1.54453e+12	2018-12-11 10:52:11	45.961	1.91504	32.41	30	27.97	30.1267	2.22271	48.38
1544525561552	2018-12-11 10:52:42	45.9693	1.91539	32.33	30	27.97	30.1	2.18172	48.42
1.54453e+12	2018-12-11 10:53:12	45.9777	1.91574	32.34	30	27.97	30.1033	2.18683	48.46
1.54453e+12	2018-12-11 10:53:42	45.9861	1.91609	32.34	30	27.97	30.1033	2.18683	48.49
1544525652031	2018-12-11 10:54:12	45.9945	1.91644	32.34	30	27.97	30.1033	2.18683	48.52
1544525682135	2018-12-11 10:54:42	46.0028	1.91679	32.44	30	27.97	30.1367	2.23813	48.55
1.54453e+12	2018-12-11 10:55:12	46.0112	1.91713	32.57	30	27.97	30.18	2.30528	48.57
1.54453e+12	2018-12-11 10:55:42	46.0196	1.91748	32.49	30	27.97	30.1533	2.2639	48.58
1544525772615	2018-12-11 10:56:13	46.028	1.91783	32.44	30	27.97	30.1367	2.23813	48.6
1544525802731	2018-12-11 10:56:43	46.0363	1.91818	32.51	30	27.97	30.16	2.27423	48.61
1.54453e+12	2018-12-11 10:57:13	46.0447	1.91853	32.51	30	27.97	30.16	2.27423	48.55
1.54453e+12	2018-12-11 10:57:43	46.0531	1.91888	32.45	30	27.97	30.14	2.24328	48.5
1.54453e+12	2018-12-11 10:58:13	46.0615	1.91923	32.47	30	27.97	30.1467	2.25358	48.46
1.54453e+12	2018-12-11 10:58:43	46.0698	1.91958	32.53	30	27.97	30.1667	2.28456	48.42
1.54453e+12	2018-12-11 10:59:13	46.0782	1.91993	32.46	30	27.97	30.1433	2.24843	48.39
1.54453e+12	2018-12-11 10:59:44	46.0866	1.92027	32.37	30	27.97	30.1133	2.20219	48.36
1544526013767	2018-12-11 11:00:14	46.095	1.92062	32.25	30	27.97	30.0733	2.14094	48.34
1544526074084	2018-12-11 11:01:14	46.1117	1.92132	32.33	30	27.97	30.1	2.18172	48.3
1544526104540	2018-12-11 11:01:45	46.1202	1.92167	32.34	30	27.97	30.1033	2.18683	48.29
1544526134355	2018-12-11 11:02:14	46.1285	1.92202	32.44	30	27.97	30.1367	2.23813	48.27
1.54453e+12	2018-12-11 11:02:44	46.1368	1.92237	32.35	30	27.97	30.1067	2.19195	48.26
1544526194584	2018-12-11 11:03:15	46.1452	1.92272	32.4	30	27.97	30.1233	2.21757	48.25
1.54453e+12	2018-12-11 11:03:45	46.1536	1.92307	32.43	30	27.97	30.1333	2.23299	48.25
1.54453e+12	2018-12-11 11:04:15	46.1619	1.92341	32.4	30	27.97	30.1233	2.21757	48.24
1.54453e+12	2018-12-11 11:04:45	46.1703	1.92376	32.43	30	27.97	30.1333	2.23299	48.23
1.54453e+12	2018-12-11 11:05:15	46.1787	1.92411	32.45	30	27.97	30.14	2.24328	48.23
1544526345187	2018-12-11 11:05:45	46.187	1.92446	32.47	30	27.97	30.1467	2.25358	48.22
1.54453e+12	2018-12-11 11:06:15	46.1954	1.92481	32.37	30	27.97	30.1133	2.20219	48.22
1.54453e+12	2018-12-11 11:06:45	46.2038	1.92516	32.36	30	27.97	30.11	2.19707	48.22
1544526435523	2018-12-11 11:07:16	46.2121	1.9255	32.25	30	27.97	30.0733	2.14094	48.29
1.54453e+12	2018-12-11 11:07:46	46.2205	1.92585	32.28	30	27.97	30.0833	2.15621	48.27
1544526495744	2018-12-11 11:08:16	46.2288	1.9262	32.24	30	27.97	30.07	2.13586	48.26
1544526525860	2018-12-11 11:08:46	46.2372	1.92655	32.27	30	27.97	30.08	2.15112	48.32
1.54453e+12	2018-12-11 11:09:16	46.2456	1.9269	32.4	30	27.97	30.1233	2.21757	48.31
1.54453e+12	2018-12-11 11:09:46	46.254	1.92725	32.43	30	27.97	30.1333	2.23299	48.29
1.54453e+12	2018-12-11 11:10:16	46.2624	1.9276	32.45	30	27.97	30.14	2.24328	48.28
1.54453e+12	2018-12-11 11:10:47	46.2707	1.92795	32.52	30	27.97	30.1633	2.27939	48.27
1544526676667	2018-12-11 11:11:17	46.2791	1.9283	32.62	30	27.97	30.1967	2.33123	48.33
1544526706783	2018-12-11 11:11:47	46.2875	1.92864	32.68	30	27.97	30.2167	2.36246	48.38
1.54453e+12	2018-12-11 11:12:17	46.2958	1.92899	32.67	30	27.97	30.2133	2.35725	48.42
1.54453e+12	2018-12-11 11:12:47	46.3042	1.92934	32.56	30	27.97	30.1767	2.30009	48.39
1544526797112	2018-12-11 11:13:17	46.3126	1.92969	32.54	30	27.97	30.17	2.28974	48.43
1544526827279	2018-12-11 11:13:47	46.3209	1.93004	32.47	30	27.97	30.1467	2.25358	48.47
1.54453e+12	2018-12-11 11:14:17	46.3293	1.93039	32.53	30	27.97	30.1667	2.28456	48.5
1544526887496	2018-12-11 11:14:47	46.3377	1.93074	32.63	30	27.97	30.2	2.33643	48.53
1544526917604	2018-12-11 11:15:18	46.346	1.93108	32.53	30	27.97	30.1667	2.28456	48.55
1.54453e+12	2018-12-11 11:15:48	46.3544	1.93143	32.57	30	27.97	30.18	2.30528	48.57
1544526977836	2018-12-11 11:16:18	46.3628	1.93178	32.49	30	27.97	30.1533	2.2639	48.59
1.54453e+12	2018-12-11 11:16:48	46.3712	1.93213	32.49	30	27.97	30.1533	2.2639	48.6
1544527038155	2018-12-11 11:17:18	46.3795	1.93248	32.44	30	27.97	30.1367	2.23813	48.61
1.54453e+12	2018-12-11 11:17:48	46.3879	1.93283	32.41	30	27.97	30.1267	2.22271	48.62
1544527098375	2018-12-11 11:18:18	46.3962	1.93318	32.44	30	27.97	30.1367	2.23813	48.63
1.54453e+12	2018-12-11 11:18:48	46.4046	1.93353	32.46	30	27.97	30.1433	2.24843	48.64
1.54453e+12	2018-12-11 11:19:19	46.413	1.93387	32.36	30	27.97	30.11	2.19707	48.65
1.54453e+12	2018-12-11 11:19:49	46.4214	1.93422	32.35	30	27.97	30.1067	2.19195	48.65
1.54453e+12	2018-12-11 11:20:19	46.4297	1.93457	32.35	30	27.97	30.1067	2.19195	48.66
1.54453e+12	2018-12-11 11:20:49	46.4381	1.93492	32.56	30	27.97	30.1767	2.30009	48.66
1.54453e+12	2018-12-11 11:21:19	46.4465	1.93527	32.59	30	27.97	30.1867	2.31565	48.67
1544527309259	2018-12-11 11:21:49	46.4548	1.93562	32.61	30	27.97	30.1933	2.32603	48.67
1544527339379	2018-12-11 11:22:19	46.4632	1.93597	32.57	30	27.97	30.18	2.30528	48.67
1.54453e+12	2018-12-11 11:22:49	46.4716	1.93631	32.65	30	27.97	30.2067	2.34683	48.67
1.54453e+12	2018-12-11 11:23:20	46.4799	1.93666	32.71	30	27.97	30.2267	2.37812	48.68
1544527429708	2018-12-11 11:23:50	46.4883	1.93701	32.64	30	27.97	30.2033	2.34163	48.68
1.54453e+12	2018-12-11 11:24:20	46.4966	1.93736	32.59	30	27.97	30.1867	2.31565	48.68
1.54453e+12	2018-12-11 11:24:50	46.505	1.93771	32.61	30	27.97	30.1933	2.32603	48.68
1.54453e+12	2018-12-11 11:25:20	46.5135	1.93806	32.57	30	27.97	30.18	2.30528	48.68
1.54453e+12	2018-12-11 11:25:51	46.5219	1.93841	32.49	30	27.97	30.1533	2.2639	48.68
1.54453e+12	2018-12-11 11:26:20	46.5301	1.93876	32.55	30	27.97	30.1733	2.29491	48.68
1.54453e+12	2018-12-11 11:26:50	46.5385	1.9391	32.48	30	27.97	30.15	2.25874	48.68
1544527640584	2018-12-11 11:27:21	46.5469	1.93945	32.48	30	27.97	30.15	2.25874	48.68
1.54453e+12	2018-12-11 11:27:51	46.5552	1.9398	32.43	30	27.97	30.1333	2.23299	48.68
1.54453e+12	2018-12-11 11:28:21	46.5636	1.94015	32.56	30	27.97	30.1767	2.30009	48.68
1.54453e+12	2018-12-11 11:28:51	46.572	1.9405	32.59	30	27.97	30.1867	2.31565	48.69
1.54453e+12	2018-12-11 11:29:51	46.5887	1.9412	32.56	30	27.97	30.1767	2.30009	48.69
1.54453e+12	2018-12-11 11:30:21	46.5971	1.94154	32.48	30	27.97	30.15	2.25874	48.69
1.54453e+12	2018-12-11 11:30:51	46.6054	1.94189	32.59	30	27.97	30.1867	2.31565	48.69
1.54453e+12	2018-12-11 11:31:22	46.6138	1.94224	32.56	30	27.97	30.1767	2.30009	48.69
1544527911648	2018-12-11 11:31:52	46.6222	1.94259	32.65	30	27.97	30.2067	2.34683	48.69
1544527941760	2018-12-11 11:32:22	46.6305	1.94294	32.7	30	27.97	30.2233	2.3729	48.69
1.54453e+12	2018-12-11 11:32:52	46.6389	1.94329	32.63	30	27.97	30.2	2.33643	48.69
1544528001980	2018-12-11 11:33:22	46.6472	1.94364	32.64	30	27.97	30.2033	2.34163	48.69
1.54453e+12	2018-12-11 11:33:52	46.6556	1.94398	32.59	30	27.97	30.1867	2.31565	48.69
1.54453e+12	2018-12-11 11:34:22	46.664	1.94433	32.51	30	27.97	30.16	2.27423	48.69
1.54453e+12	2018-12-11 11:34:52	46.6723	1.94468	32.5	30	27.97	30.1567	2.26906	48.69
1.54453e+12	2018-12-11 11:35:22	46.6807	1.94503	32.5	30	27.97	30.1567	2.26906	48.69
1.54453e+12	2018-12-11 11:35:53	46.6891	1.94538	32.5	30	27.97	30.1567	2.26906	48.69
1544528182736	2018-12-11 11:36:23	46.6975	1.94573	32.55	30	27.97	30.1733	2.29491	48.69
1.54453e+12	2018-12-11 11:36:53	46.7058	1.94608	32.53	30	27.97	30.1667	2.28456	48.69
1544528242963	2018-12-11 11:37:23	46.7142	1.94642	32.47	30	27.97	30.1467	2.25358	48.69
1544528273068	2018-12-11 11:37:53	46.7225	1.94677	32.53	30	27.97	30.1667	2.28456	48.69
1544528303280	2018-12-11 11:38:23	46.7309	1.94712	32.57	30	27.97	30.18	2.30528	48.69
1.54453e+12	2018-12-11 11:38:53	46.7393	1.94747	32.33	30	27.97	30.1	2.18172	48.69
1544528363499	2018-12-11 11:39:23	46.7477	1.94782	32.44	30	27.97	30.1367	2.23813	48.69
1.54453e+12	2018-12-11 11:39:54	46.756	1.94817	32.35	30	27.97	30.1067	2.19195	48.69
1544528423723	2018-12-11 11:40:24	46.7644	1.94852	32.4	30	27.97	30.1233	2.21757	48.69
1544528453839	2018-12-11 11:40:54	46.7728	1.94887	32.49	30	27.97	30.1533	2.2639	48.69
1.54453e+12	2018-12-11 11:41:24	46.7811	1.94921	32.49	30	27.97	30.1533	2.2639	48.69
1544528514108	2018-12-11 11:41:54	46.7895	1.94956	32.44	30	27.97	30.1367	2.23813	48.69
1.54453e+12	2018-12-11 11:42:24	46.7979	1.94991	32.51	30	27.97	30.16	2.27423	48.69
1544528574328	2018-12-11 11:42:54	46.8062	1.95026	32.45	30	27.97	30.14	2.24328	48.69
1544528604452	2018-12-11 11:43:24	46.8146	1.95061	32.41	30	27.97	30.1267	2.22271	48.69
1.54453e+12	2018-12-11 11:43:55	46.823	1.95096	32.49	30	27.97	30.1533	2.2639	48.69
1544528664771	2018-12-11 11:44:25	46.8314	1.95131	32.28	30	27.97	30.0833	2.15621	48.69
1.54453e+12	2018-12-11 11:44:55	46.8397	1.95165	32.3	30	27.97	30.09	2.1664	48.69
1.54453e+12	2018-12-11 11:45:25	46.8481	1.952	32.26	30	27.97	30.0767	2.14603	48.69
1.54453e+12	2018-12-11 11:45:55	46.8565	1.95235	32.29	30	27.97	30.0867	2.1613	48.69
1.54453e+12	2018-12-11 11:46:25	46.8649	1.9527	32.36	30	27.97	30.11	2.19707	48.69
1544528815475	2018-12-11 11:46:55	46.8732	1.95305	32.3	30	27.97	30.09	2.1664	48.69
1544528845580	2018-12-11 11:47:26	46.8816	1.9534	32.31	30	27.97	30.0933	2.1715	48.69
1.54453e+12	2018-12-11 11:47:56	46.8899	1.95375	32.37	30	27.97	30.1133	2.20219	48.69
1544528905856	2018-12-11 11:48:26	46.8983	1.9541	32.41	30	27.97	30.1267	2.22271	48.69
1.54453e+12	2018-12-11 11:48:56	46.9067	1.95445	32.44	30	27.97	30.1367	2.23813	48.69
1.54453e+12	2018-12-11 11:49:26	46.9151	1.9548	32.41	30	27.97	30.1267	2.22271	48.69
1544528996336	2018-12-11 11:49:56	46.9235	1.95514	32.38	30	27.97	30.1167	2.20731	48.69
1544529026551	2018-12-11 11:50:27	46.9318	1.95549	32.42	30	27.97	30.13	2.22785	48.69
1544529056708	2018-12-11 11:50:57	46.9402	1.95584	32.34	30	27.97	30.1033	2.18683	48.69
1.54453e+12	2018-12-11 11:51:27	46.9486	1.95619	32.34	30	27.97	30.1033	2.18683	48.69
1544529117184	2018-12-11 11:51:57	46.957	1.95654	32.34	30	27.97	30.1033	2.18683	48.69
1.54453e+12	2018-12-11 11:52:27	46.9654	1.95689	32.34	30	27.97	30.1033	2.18683	48.69
1.54453e+12	2018-12-11 11:52:57	46.9738	1.95724	32.44	30	27.97	30.1367	2.23813	48.69
1.54453e+12	2018-12-11 11:53:28	46.9821	1.95759	32.46	30	27.97	30.1433	2.24843	48.69
1.54453e+12	2018-12-11 11:53:58	46.9905	1.95794	32.47	30	27.97	30.1467	2.25358	48.69
1.54453e+12	2018-12-11 11:54:28	46.9989	1.95829	32.43	30	27.97	30.1333	2.23299	48.69
1.54453e+12	2018-12-11 11:54:58	47.0072	1.95863	32.5	30	27.97	30.1567	2.26906	48.69
1.54453e+12	2018-12-11 11:55:28	47.0156	1.95898	32.55	30	27.97	30.1733	2.29491	48.69
1544529358124	2018-12-11 11:55:58	47.024	1.95933	32.48	30	27.97	30.15	2.25874	48.69
1544529388336	2018-12-11 11:56:28	47.0323	1.95968	32.38	30	27.97	30.1167	2.20731	48.69
1.54453e+12	2018-12-11 11:56:58	47.0407	1.96003	32.37	30	27.97	30.1133	2.20219	48.69
1.54453e+12	2018-12-11 11:57:29	47.0491	1.96038	32.41	30	27.97	30.1267	2.22271	48.69
1544529478820	2018-12-11 11:57:59	47.0575	1.96073	32.44	30	27.97	30.1367	2.23813	48.69
1544529508927	2018-12-11 11:58:29	47.0658	1.96108	32.4	30	27.97	30.1233	2.21757	48.69
1.54453e+12	2018-12-11 11:58:59	47.0742	1.96143	32.33	30	27.97	30.1	2.18172	48.69
1544529569147	2018-12-11 11:59:29	47.0826	1.96177	32.33	30	27.97	30.1	2.18172	48.69
1544529599264	2018-12-11 11:59:59	47.0909	1.96212	32.44	30	27.97	30.1367	2.23813	48.69
1.54453e+12	2018-12-11 12:00:29	47.0993	1.96247	32.51	30	27.97	30.16	2.27423	48.69
1544529659484	2018-12-11 12:00:59	47.1077	1.96282	32.45	30	27.97	30.14	2.24328	48.69
1.54453e+12	2018-12-11 12:01:30	47.116	1.96317	32.47	30	27.97	30.1467	2.25358	48.69
1544529719708	2018-12-11 12:02:00	47.1244	1.96352	32.48	30	27.97	30.15	2.25874	48.69
1.54453e+12	2018-12-11 12:02:30	47.1328	1.96387	32.48	30	27.97	30.15	2.25874	48.69
1.54453e+12	2018-12-11 12:03:00	47.1411	1.96421	32.49	30	27.97	30.1533	2.2639	48.69
1.54453e+12	2018-12-11 12:03:30	47.1495	1.96456	32.38	30	27.97	30.1167	2.20731	48.69
1.54453e+12	2018-12-11 12:04:00	47.1579	1.96491	32.47	30	27.97	30.1467	2.25358	48.69
1.54453e+12	2018-12-11 12:04:30	47.1663	1.96526	32.32	30	27.97	30.0967	2.17661	48.69
1544529900580	2018-12-11 12:05:01	47.1746	1.96561	32.33	30	27.97	30.1	2.18172	48.69
1544529930831	2018-12-11 12:05:31	47.183	1.96596	32.22	30	27.97	30.0633	2.12571	48.69
1544529960951	2018-12-11 12:06:01	47.1914	1.96631	32.26	30	27.97	30.0767	2.14603	48.69
1544529991104	2018-12-11 12:06:31	47.1998	1.96666	32.29	30	27.97	30.0867	2.1613	48.69
1544530021220	2018-12-11 12:07:01	47.2081	1.96701	32.36	30	27.97	30.11	2.19707	48.69
1.54453e+12	2018-12-11 12:07:31	47.2166	1.96736	32.3	30	27.97	30.09	2.1664	48.69
1544530081587	2018-12-11 12:08:02	47.2249	1.9677	32.42	30	27.97	30.13	2.22785	48.69
1.54453e+12	2018-12-11 12:08:32	47.2333	1.96805	32.39	30	27.97	30.12	2.21244	48.69
1544530141864	2018-12-11 12:09:02	47.2417	1.9684	32.32	30	27.97	30.0967	2.17661	48.69
1.54453e+12	2018-12-11 12:09:32	47.25	1.96875	32.27	30	27.97	30.08	2.15112	48.69
1.54453e+12	2018-12-11 12:10:02	47.2584	1.9691	32.29	30	27.97	30.0867	2.1613	48.69
1544530232192	2018-12-11 12:10:32	47.2667	1.96945	32.36	30	27.97	30.11	2.19707	48.69
1.54453e+12	2018-12-11 12:11:02	47.2751	1.9698	32.46	30	27.97	30.1433	2.24843	48.69
1544530292416	2018-12-11 12:11:32	47.2835	1.97014	32.47	30	27.97	30.1467	2.25358	48.69
1.54453e+12	2018-12-11 12:12:03	47.2918	1.97049	32.43	30	27.97	30.1333	2.23299	48.69
1544530352640	2018-12-11 12:12:33	47.3002	1.97084	32.5	30	27.97	30.1567	2.26906	48.69
1544530382752	2018-12-11 12:13:03	47.3086	1.97119	32.55	30	27.97	30.1733	2.29491	48.69
1544530412915	2018-12-11 12:13:33	47.3169	1.97154	32.48	30	27.97	30.15	2.25874	48.69
1544530443124	2018-12-11 12:14:03	47.3253	1.97189	32.43	30	27.97	30.1333	2.23299	48.69
1544530473288	2018-12-11 12:14:33	47.3337	1.97224	32.45	30	27.97	30.14	2.24328	48.69
1.54453e+12	2018-12-11 12:15:03	47.3421	1.97259	32.52	30	27.97	30.1633	2.27939	48.69
1.54453e+12	2018-12-11 12:15:34	47.3504	1.97294	32.51	30	27.97	30.16	2.27423	48.69
1.54453e+12	2018-12-11 12:16:04	47.3589	1.97329	32.45	30	27.97	30.14	2.24328	48.69
1544530593727	2018-12-11 12:16:34	47.3672	1.97363	32.41	30	27.97	30.1267	2.22271	48.69
1544530623840	2018-12-11 12:17:04	47.3755	1.97398	32.39	30	27.97	30.12	2.21244	48.69
1544530653951	2018-12-11 12:17:34	47.3839	1.97433	32.48	30	27.97	30.15	2.25874	48.69
1.54453e+12	2018-12-11 12:18:04	47.3923	1.97468	32.48	30	27.97	30.15	2.25874	48.69
1.54453e+12	2018-12-11 12:18:34	47.4007	1.97503	32.43	30	27.97	30.1333	2.23299	48.69
1544530744491	2018-12-11 12:19:04	47.4091	1.97538	32.56	30	27.97	30.1767	2.30009	48.69
1544530774600	2018-12-11 12:19:35	47.4174	1.97573	32.49	30	27.97	30.1533	2.2639	48.69
1544530804708	2018-12-11 12:20:05	47.4258	1.97607	32.44	30	27.97	30.1367	2.23813	48.69
1.54453e+12	2018-12-11 12:20:35	47.4342	1.97642	32.35	30	27.97	30.1067	2.19195	48.69
1544530865032	2018-12-11 12:21:05	47.4425	1.97677	32.35	30	27.97	30.1067	2.19195	48.69
1.54453e+12	2018-12-11 12:21:35	47.4509	1.97712	32.4	30	27.97	30.1233	2.21757	48.69
1544530925256	2018-12-11 12:22:05	47.4593	1.97747	32.48	30	27.97	30.15	2.25874	48.69
1.54453e+12	2018-12-11 12:22:35	47.4676	1.97782	32.59	30	27.97	30.1867	2.31565	48.69
1544530985479	2018-12-11 12:23:05	47.476	1.97817	32.61	30	27.97	30.1933	2.32603	48.69
1544531015587	2018-12-11 12:23:36	47.4844	1.97851	32.63	30	27.97	30.2	2.33643	48.69
1.54453e+12	2018-12-11 12:24:06	47.4927	1.97886	32.48	30	27.97	30.15	2.25874	48.69
1544531075807	2018-12-11 12:24:36	47.5011	1.97921	32.43	30	27.97	30.1333	2.23299	48.69
1544531105919	2018-12-11 12:25:06	47.5095	1.97956	32.4	30	27.97	30.1233	2.21757	48.69
1544531136291	2018-12-11 12:25:36	47.5179	1.97991	32.43	30	27.97	30.1333	2.23299	48.69
1.54453e+12	2018-12-11 12:26:06	47.5262	1.98026	32.4	30	27.97	30.1233	2.21757	48.69
1.54453e+12	2018-12-11 12:26:36	47.5346	1.98061	32.38	30	27.97	30.1167	2.20731	48.69
1544531226463	2018-12-11 12:27:06	47.5429	1.98096	32.47	30	27.97	30.1467	2.25358	48.69
1.54453e+12	2018-12-11 12:27:37	47.5513	1.9813	32.48	30	27.97	30.15	2.25874	48.69
1.54453e+12	2018-12-11 12:28:07	47.5597	1.98165	32.54	30	27.97	30.17	2.28974	48.69
1.54453e+12	2018-12-11 12:28:37	47.5681	1.982	32.63	30	27.97	30.2	2.33643	48.69
1544531347063	2018-12-11 12:29:07	47.5764	1.98235	32.59	30	27.97	30.1867	2.31565	48.69
1.54453e+12	2018-12-11 12:29:37	47.5848	1.9827	32.61	30	27.97	30.1933	2.32603	48.69
1.54453e+12	2018-12-11 12:30:07	47.5932	1.98305	32.62	30	27.97	30.1967	2.33123	48.69
1.54453e+12	2018-12-11 12:30:37	47.6016	1.9834	32.58	30	27.97	30.1833	2.31046	48.69
1.54453e+12	2018-12-11 12:31:08	47.6099	1.98375	32.61	30	27.97	30.1933	2.32603	48.69
1.54453e+12	2018-12-11 12:31:38	47.6183	1.9841	32.52	30	27.97	30.1633	2.27939	48.69
1544531527827	2018-12-11 12:32:08	47.6266	1.98444	32.46	30	27.97	30.1433	2.24843	48.69
1.54453e+12	2018-12-11 12:32:38	47.635	1.98479	32.52	30	27.97	30.1633	2.27939	48.69
1544531588111	2018-12-11 12:33:08	47.6434	1.98514	32.51	30	27.97	30.16	2.27423	48.69
1.54453e+12	2018-12-11 12:33:38	47.6518	1.98549	32.51	30	27.97	30.16	2.27423	48.69
1.54453e+12	2018-12-11 12:34:08	47.6601	1.98584	32.4	30	27.97	30.1233	2.21757	48.69
1.54453e+12	2018-12-11 12:34:38	47.6685	1.98619	32.38	30	27.97	30.1167	2.20731	48.69
1544531708660	2018-12-11 12:35:09	47.6769	1.98654	32.36	30	27.97	30.11	2.19707	48.69
1544531738767	2018-12-11 12:35:39	47.6852	1.98689	32.35	30	27.97	30.1067	2.19195	48.69
1.54453e+12	2018-12-11 12:36:09	47.6936	1.98723	32.35	30	27.97	30.1067	2.19195	48.69
1.54453e+12	2018-12-11 12:36:39	47.702	1.98758	32.45	30	27.97	30.14	2.24328	48.69
1.54453e+12	2018-12-11 12:37:09	47.7103	1.98793	32.47	30	27.97	30.1467	2.25358	48.69
1.54453e+12	2018-12-11 12:37:39	47.7187	1.98828	32.53	30	27.97	30.1667	2.28456	48.69
1544531889320	2018-12-11 12:38:09	47.7271	1.98863	32.62	30	27.97	30.1967	2.33123	48.69
1544531919436	2018-12-11 12:38:39	47.7354	1.98898	32.53	30	27.97	30.1667	2.28456	48.69
1.54453e+12	2018-12-11 12:39:10	47.7438	1.98932	32.52	30	27.97	30.1633	2.27939	48.69
1544531979659	2018-12-11 12:39:40	47.7522	1.98967	32.46	30	27.97	30.1433	2.24843	48.69
1544532009816	2018-12-11 12:40:10	47.7605	1.99002	32.42	30	27.97	30.13	2.22785	48.69
1544532039943	2018-12-11 12:40:40	47.7689	1.99037	32.5	30	27.97	30.1567	2.26906	48.69
1544532070099	2018-12-11 12:41:10	47.7773	1.99072	32.55	30	27.97	30.1733	2.29491	48.69
1544532100208	2018-12-11 12:41:40	47.7856	1.99107	32.48	30	27.97	30.15	2.25874	48.69
1.54453e+12	2018-12-11 12:42:40	47.8024	1.99177	32.45	30	27.97	30.14	2.24328	48.69
1544532190640	2018-12-11 12:43:11	47.8108	1.99212	32.41	30	27.97	30.1267	2.22271	48.69
1544532220751	2018-12-11 12:43:41	47.8191	1.99246	32.28	30	27.97	30.0833	2.15621	48.69
1.54453e+12	2018-12-11 12:44:11	47.8275	1.99281	32.35	30	27.97	30.1067	2.19195	48.69
1.54453e+12	2018-12-11 12:44:41	47.8359	1.99316	32.35	30	27.97	30.1067	2.19195	48.69
1544532311331	2018-12-11 12:45:11	47.8443	1.99351	32.34	30	27.97	30.1033	2.18683	48.69
1.54453e+12	2018-12-11 12:45:41	47.8527	1.99386	32.45	30	27.97	30.14	2.24328	48.69
1.54453e+12	2018-12-11 12:46:12	47.861	1.99421	32.36	30	27.97	30.11	2.19707	48.69
1.54453e+12	2018-12-11 12:46:42	47.8694	1.99456	32.4	30	27.97	30.1233	2.21757	48.69
1544532431824	2018-12-11 12:47:12	47.8778	1.99491	32.54	30	27.97	30.17	2.28974	48.69
1.54453e+12	2018-12-11 12:47:42	47.8861	1.99526	32.63	30	27.97	30.2	2.33643	48.69
1544532493032	2018-12-11 12:48:13	47.8948	1.99562	32.53	30	27.97	30.1667	2.28456	48.69
1.54453e+12	2018-12-11 12:48:43	47.9031	1.99596	32.41	30	27.97	30.1267	2.22271	48.69
1.54453e+12	2018-12-11 12:49:13	47.9114	1.99631	32.5	30	27.97	30.1567	2.26906	48.69
1544532582859	2018-12-11 12:49:43	47.9197	1.99665	32.65	30	27.97	30.2067	2.34683	48.69
1.54453e+12	2018-12-11 12:50:13	47.928	1.997	32.66	30	27.97	30.21	2.35204	48.69
1.54453e+12	2018-12-11 12:50:43	47.9364	1.99735	32.55	30	27.97	30.1733	2.29491	48.69
1544532672952	2018-12-11 12:51:13	47.9447	1.9977	32.53	30	27.97	30.1667	2.28456	48.69
1.54453e+12	2018-12-11 12:51:43	47.9531	1.99805	32.47	30	27.97	30.1467	2.25358	48.69
1.54453e+12	2018-12-11 12:52:13	47.9615	1.99839	32.53	30	27.97	30.1667	2.28456	48.69
1544532763291	2018-12-11 12:52:43	47.9698	1.99874	32.47	30	27.97	30.1467	2.25358	48.69
1.54453e+12	2018-12-11 12:53:14	47.9783	1.99909	32.53	30	27.97	30.1667	2.28456	48.69
1544532823564	2018-12-11 12:53:44	47.9866	1.99944	32.57	30	27.97	30.18	2.30528	48.69
1544532853672	2018-12-11 12:54:14	47.9949	1.99979	32.65	30	27.97	30.2067	2.34683	48.69
1544532883779	2018-12-11 12:54:44	48.0033	2.00014	32.55	30	27.97	30.1733	2.29491	48.69
1.54453e+12	2018-12-11 12:55:14	48.0117	2.00049	32.48	30	27.97	30.15	2.25874	48.69
1544532943999	2018-12-11 12:55:44	48.02	2.00083	32.59	30	27.97	30.1867	2.31565	48.69
1544532974168	2018-12-11 12:56:14	48.0284	2.00118	32.56	30	27.97	30.1767	2.30009	48.69
1.54453e+12	2018-12-11 12:56:44	48.0368	2.00153	32.54	30	27.97	30.17	2.28974	48.69
1544533034391	2018-12-11 12:57:14	48.0451	2.00188	32.52	30	27.97	30.1633	2.27939	48.69
1.54453e+12	2018-12-11 12:57:45	48.0535	2.00223	32.51	30	27.97	30.16	2.27423	48.69
1.54453e+12	2018-12-11 12:58:15	48.0619	2.00258	32.56	30	27.97	30.1767	2.30009	48.69
1.54453e+12	2018-12-11 12:58:45	48.0703	2.00293	32.49	30	27.97	30.1533	2.2639	48.69
1544533154932	2018-12-11 12:59:15	48.0786	2.00328	32.54	30	27.97	30.17	2.28974	48.69
1.54453e+12	2018-12-11 12:59:45	48.087	2.00362	32.58	30	27.97	30.1833	2.31046	48.69
1.54453e+12	2018-12-11 13:00:15	48.0953	2.00397	32.61	30	27.97	30.1933	2.32603	48.69
1544533245276	2018-12-11 13:00:45	48.1037	2.00432	32.57	30	27.97	30.18	2.30528	48.69
1.54453e+12	2018-12-11 13:01:15	48.1121	2.00467	32.54	30	27.97	30.17	2.28974	48.69
1544533305487	2018-12-11 13:01:45	48.1204	2.00502	32.53	30	27.97	30.1667	2.28456	48.69
1544533335651	2018-12-11 13:02:16	48.1288	2.00537	32.52	30	27.97	30.1633	2.27939	48.69
1544533365759	2018-12-11 13:02:46	48.1372	2.00572	32.4	30	27.97	30.1233	2.21757	48.69
1544533395924	2018-12-11 13:03:16	48.1456	2.00607	32.38	30	27.97	30.1167	2.20731	48.69
1544533426035	2018-12-11 13:03:46	48.1539	2.00641	32.42	30	27.97	30.13	2.22785	48.69
1.54453e+12	2018-12-11 13:04:16	48.1623	2.00676	32.34	30	27.97	30.1033	2.18683	48.69
1.54453e+12	2018-12-11 13:04:46	48.1707	2.00711	32.34	30	27.97	30.1033	2.18683	48.69
1.54453e+12	2018-12-11 13:05:16	48.179	2.00746	32.39	30	27.97	30.12	2.21244	48.69
1.54453e+12	2018-12-11 13:05:47	48.1874	2.00781	32.48	30	27.97	30.15	2.25874	48.69
1544533576635	2018-12-11 13:06:17	48.1958	2.00816	32.48	30	27.97	30.15	2.25874	48.69
1544533606751	2018-12-11 13:06:47	48.2041	2.00851	32.49	30	27.97	30.1533	2.2639	48.69
1.54453e+12	2018-12-11 13:07:17	48.2125	2.00885	32.49	30	27.97	30.1533	2.2639	48.69
1.54453e+12	2018-12-11 13:07:47	48.2209	2.0092	32.44	30	27.97	30.1367	2.23813	48.69
1544533697371	2018-12-11 13:08:17	48.2293	2.00955	32.62	30	27.97	30.1967	2.33123	48.69
1544533727484	2018-12-11 13:08:47	48.2377	2.0099	32.58	30	27.97	30.1833	2.31046	48.69
1.54453e+12	2018-12-11 13:09:18	48.246	2.01025	32.6	30	27.97	30.19	2.32084	48.69
1544533787760	2018-12-11 13:09:48	48.2544	2.0106	32.51	30	27.97	30.16	2.27423	48.69
1.54453e+12	2018-12-11 13:10:18	48.2628	2.01095	32.4	30	27.97	30.1233	2.21757	48.69
1.54453e+12	2018-12-11 13:10:48	48.2711	2.0113	32.33	30	27.97	30.1	2.18172	48.69
1544533878087	2018-12-11 13:11:18	48.2795	2.01165	32.33	30	27.97	30.1	2.18172	48.69
1544533908196	2018-12-11 13:11:48	48.2879	2.01199	32.39	30	27.97	30.12	2.21244	48.69
1544533938316	2018-12-11 13:12:18	48.2962	2.01234	32.37	30	27.97	30.1133	2.20219	48.69
1.54453e+12	2018-12-11 13:12:48	48.3046	2.01269	32.41	30	27.97	30.1267	2.22271	48.69
1.54453e+12	2018-12-11 13:13:19	48.313	2.01304	32.39	30	27.97	30.12	2.21244	48.69
1544534028795	2018-12-11 13:13:49	48.3214	2.01339	32.42	30	27.97	30.13	2.22785	48.69
1544534058903	2018-12-11 13:14:19	48.3297	2.01374	32.45	30	27.97	30.14	2.24328	48.69
1544534089024	2018-12-11 13:14:49	48.3381	2.01409	32.52	30	27.97	30.1633	2.27939	48.69
1544534119128	2018-12-11 13:15:19	48.3465	2.01444	32.51	30	27.97	30.16	2.27423	48.69
1.54453e+12	2018-12-11 13:15:49	48.3548	2.01478	32.56	30	27.97	30.1767	2.30009	48.69
1544534179351	2018-12-11 13:16:19	48.3632	2.01513	32.43	30	27.97	30.1333	2.23299	48.69
1.54453e+12	2018-12-11 13:16:49	48.3715	2.01548	32.29	30	27.97	30.0867	2.1613	48.69
1.54453e+12	2018-12-11 13:17:20	48.3799	2.01583	32.31	30	27.97	30.0933	2.1715	48.69
1544534269836	2018-12-11 13:17:50	48.3883	2.01618	32.21	30	27.97	30.06	2.12064	48.69
1544534299951	2018-12-11 13:18:20	48.3967	2.01653	32.25	30	27.97	30.0733	2.14094	48.69
1544534330055	2018-12-11 13:18:50	48.405	2.01688	32.33	30	27.97	30.1	2.18172	48.69
1544534360168	2018-12-11 13:19:20	48.4134	2.01723	32.33	30	27.97	30.1	2.18172	48.69
1.54453e+12	2018-12-11 13:19:50	48.4218	2.01757	32.39	30	27.97	30.12	2.21244	48.69
1544534420391	2018-12-11 13:20:20	48.4301	2.01792	32.48	30	27.97	30.15	2.25874	48.69
1544534450504	2018-12-11 13:20:51	48.4385	2.01827	32.43	30	27.97	30.1333	2.23299	48.69
1544534480615	2018-12-11 13:21:21	48.4469	2.01862	32.4	30	27.97	30.1233	2.21757	48.69
1.54453e+12	2018-12-11 13:21:51	48.4552	2.01897	32.43	30	27.97	30.1333	2.23299	48.69
1.54453e+12	2018-12-11 13:22:21	48.4636	2.01932	32.51	30	27.97	30.16	2.27423	48.69
1544534571047	2018-12-11 13:22:51	48.472	2.01967	32.45	30	27.97	30.14	2.24328	48.69
1.54453e+12	2018-12-11 13:23:21	48.4804	2.02002	32.41	30	27.97	30.1267	2.22271	48.69
1544534631367	2018-12-11 13:23:51	48.4887	2.02036	32.33	30	27.97	30.1	2.18172	48.69
1.54453e+12	2018-12-11 13:24:21	48.4971	2.02071	32.39	30	27.97	30.12	2.21244	48.69
1.54453e+12	2018-12-11 13:24:52	48.5055	2.02106	32.48	30	27.97	30.15	2.25874	48.69
1544534721752	2018-12-11 13:25:22	48.5138	2.02141	32.43	30	27.97	30.1333	2.23299	48.69
1.54453e+12	2018-12-11 13:25:52	48.5222	2.02176	32.4	30	27.97	30.1233	2.21757	48.69
1544534782024	2018-12-11 13:26:22	48.5306	2.02211	32.54	30	27.97	30.17	2.28974	48.69
1544534812143	2018-12-11 13:26:52	48.539	2.02246	32.47	30	27.97	30.1467	2.25358	48.69
1544534842248	2018-12-11 13:27:22	48.5473	2.02281	32.48	30	27.97	30.15	2.25874	48.69
1544534872416	2018-12-11 13:27:52	48.5557	2.02315	32.59	30	27.97	30.1867	2.31565	48.69
1.54453e+12	2018-12-11 13:28:23	48.5641	2.0235	32.51	30	27.97	30.16	2.27423	48.69
1544534932731	2018-12-11 13:28:53	48.5725	2.02385	32.5	30	27.97	30.1567	2.26906	48.69
1.54453e+12	2018-12-11 13:29:23	48.5808	2.0242	32.39	30	27.97	30.12	2.21244	48.69
1544534992951	2018-12-11 13:29:53	48.5892	2.02455	32.37	30	27.97	30.1133	2.20219	48.69
1.54454e+12	2018-12-11 13:30:23	48.5976	2.0249	32.42	30	27.97	30.13	2.22785	48.69
1.54454e+12	2018-12-11 13:30:53	48.6059	2.02525	32.44	30	27.97	30.1367	2.23813	48.69
1.54454e+12	2018-12-11 13:31:23	48.6143	2.02559	32.46	30	27.97	30.1433	2.24843	48.69
1544535113396	2018-12-11 13:31:53	48.6226	2.02594	32.47	30	27.97	30.1467	2.25358	48.69
1.54454e+12	2018-12-11 13:32:24	48.631	2.02629	32.59	30	27.97	30.1867	2.31565	48.69
1544535173624	2018-12-11 13:32:54	48.6394	2.02664	32.56	30	27.97	30.1767	2.30009	48.69
1544535203731	2018-12-11 13:33:24	48.6477	2.02699	32.54	30	27.97	30.17	2.28974	48.69
1544535233839	2018-12-11 13:33:54	48.6561	2.02734	32.42	30	27.97	30.13	2.22785	48.69
1544535264003	2018-12-11 13:34:24	48.6645	2.02769	32.44	30	27.97	30.1367	2.23813	48.69
1544535294124	2018-12-11 13:34:54	48.6728	2.02804	32.46	30	27.97	30.1433	2.24843	48.69
1.54454e+12	2018-12-11 13:35:24	48.6812	2.02838	32.47	30	27.97	30.1467	2.25358	48.69
1544535354340	2018-12-11 13:35:54	48.6896	2.02873	32.43	30	27.97	30.1333	2.23299	48.69
1.54454e+12	2018-12-11 13:36:25	48.6979	2.02908	32.45	30	27.97	30.14	2.24328	48.69
1.54454e+12	2018-12-11 13:36:55	48.7063	2.02943	32.47	30	27.97	30.1467	2.25358	48.69
1544535444787	2018-12-11 13:37:25	48.7147	2.02978	32.42	30	27.97	30.13	2.22785	48.69
1544535474891	2018-12-11 13:37:55	48.7231	2.03013	32.5	30	27.97	30.1567	2.26906	48.69
1544535505007	2018-12-11 13:38:25	48.7314	2.03048	32.45	30	27.97	30.14	2.24328	48.69
1.54454e+12	2018-12-11 13:38:55	48.7398	2.03082	32.46	30	27.97	30.1433	2.24843	48.69
1544535565332	2018-12-11 13:39:25	48.7482	2.03117	32.37	30	27.97	30.1133	2.20219	48.69
1.54454e+12	2018-12-11 13:39:56	48.7566	2.03152	32.36	30	27.97	30.11	2.19707	48.69
1.54454e+12	2018-12-11 13:40:26	48.7649	2.03187	32.46	30	27.97	30.1433	2.24843	48.69
1544535655759	2018-12-11 13:40:56	48.7733	2.03222	32.52	30	27.97	30.1633	2.27939	48.69
1.54454e+12	2018-12-11 13:41:26	48.7817	2.03257	32.51	30	27.97	30.16	2.27423	48.69
1544535716088	2018-12-11 13:41:56	48.7901	2.03292	32.51	30	27.97	30.16	2.27423	48.69
1544535746191	2018-12-11 13:42:26	48.7984	2.03327	32.5	30	27.97	30.1567	2.26906	48.69
1.54454e+12	2018-12-11 13:42:56	48.8068	2.03362	32.5	30	27.97	30.1567	2.26906	48.69
1.54454e+12	2018-12-11 13:43:26	48.8151	2.03396	32.5	30	27.97	30.1567	2.26906	48.69
1.54454e+12	2018-12-11 13:43:57	48.8235	2.03431	32.5	30	27.97	30.1567	2.26906	48.69
1.54454e+12	2018-12-11 13:44:27	48.8319	2.03466	32.5	30	27.97	30.1567	2.26906	48.69
1.54454e+12	2018-12-11 13:44:57	48.8403	2.03501	32.5	30	27.97	30.1567	2.26906	48.69
1544535927056	2018-12-11 13:45:27	48.8487	2.03536	32.55	30	27.97	30.1733	2.29491	48.69
1.54454e+12	2018-12-11 13:45:57	48.857	2.03571	32.48	30	27.97	30.15	2.25874	48.69
1544535987276	2018-12-11 13:46:27	48.8654	2.03606	32.38	30	27.97	30.1167	2.20731	48.69
1544536017380	2018-12-11 13:46:57	48.8737	2.03641	32.58	30	27.97	30.1833	2.31046	48.69
1544536047643	2018-12-11 13:47:28	48.8822	2.03676	32.5	30	27.97	30.1567	2.26906	48.69
1.54454e+12	2018-12-11 13:47:58	48.8905	2.0371	32.55	30	27.97	30.1733	2.29491	48.69
1.54454e+12	2018-12-11 13:48:28	48.8989	2.03745	32.53	30	27.97	30.1667	2.28456	48.69
1.54454e+12	2018-12-11 13:48:58	48.9072	2.0378	32.47	30	27.97	30.1467	2.25358	48.69
1544536168088	2018-12-11 13:49:28	48.9156	2.03815	32.42	30	27.97	30.13	2.22785	48.69
1.54454e+12	2018-12-11 13:49:58	48.924	2.0385	32.5	30	27.97	30.1567	2.26906	48.69
1.54454e+12	2018-12-11 13:50:28	48.9323	2.03885	32.39	30	27.97	30.12	2.21244	48.69
1.54454e+12	2018-12-11 13:50:58	48.9407	2.0392	32.48	30	27.97	30.15	2.25874	48.69
1.54454e+12	2018-12-11 13:51:29	48.9491	2.03954	32.49	30	27.97	30.1533	2.2639	48.69
1544536318683	2018-12-11 13:51:59	48.9574	2.03989	32.54	30	27.97	30.17	2.28974	48.69
1.54454e+12	2018-12-11 13:52:29	48.9658	2.04024	32.63	30	27.97	30.2	2.33643	48.69
1544536378908	2018-12-11 13:52:59	48.9742	2.04059	32.53	30	27.97	30.1667	2.28456	48.69
1.54454e+12	2018-12-11 13:53:29	48.9825	2.04094	32.63	30	27.97	30.2	2.33643	48.69
1.54454e+12	2018-12-11 13:53:59	48.9909	2.04129	32.74	30	27.97	30.2367	2.39379	48.69
1.54454e+12	2018-12-11 13:54:29	48.9993	2.04164	32.71	30	27.97	30.2267	2.37812	48.69
1544536499360	2018-12-11 13:54:59	49.0076	2.04198	32.59	30	27.97	30.1867	2.31565	48.69
1544536529464	2018-12-11 13:55:29	49.016	2.04233	32.56	30	27.97	30.1767	2.30009	48.69
1544536559576	2018-12-11 13:56:00	49.0244	2.04268	32.59	30	27.97	30.1867	2.31565	48.69
1544536589736	2018-12-11 13:56:30	49.0327	2.04303	32.67	30	27.97	30.2133	2.35725	48.69
1544536619843	2018-12-11 13:57:00	49.0411	2.04338	32.61	30	27.97	30.1933	2.32603	48.69
1.54454e+12	2018-12-11 13:57:30	49.0495	2.04373	32.68	30	27.97	30.2167	2.36246	48.69
1544536680115	2018-12-11 13:58:00	49.0578	2.04408	32.72	30	27.97	30.23	2.38334	48.69
1.54454e+12	2018-12-11 13:58:30	49.0662	2.04443	32.59	30	27.97	30.1867	2.31565	48.69
1544536740484	2018-12-11 13:59:00	49.0746	2.04478	32.67	30	27.97	30.2133	2.35725	48.69
1.54454e+12	2018-12-11 13:59:31	49.083	2.04512	32.56	30	27.97	30.1767	2.30009	48.69
1544536800715	2018-12-11 14:00:01	49.0913	2.04547	32.54	30	27.97	30.17	2.28974	48.69
1544536830824	2018-12-11 14:00:31	49.0997	2.04582	32.52	30	27.97	30.1633	2.27939	48.69
1544536860935	2018-12-11 14:01:01	49.1081	2.04617	32.46	30	27.97	30.1433	2.24843	48.69
1544536891144	2018-12-11 14:01:31	49.1165	2.04652	32.37	30	27.97	30.1133	2.20219	48.69
1.54454e+12	2018-12-11 14:02:01	49.1248	2.04687	32.41	30	27.97	30.1267	2.22271	48.69
1544536951371	2018-12-11 14:02:31	49.1332	2.04722	32.39	30	27.97	30.12	2.21244	48.69
1544536981487	2018-12-11 14:03:01	49.1416	2.04756	32.32	30	27.97	30.0967	2.17661	48.69
1.54454e+12	2018-12-11 14:03:32	49.1499	2.04791	32.43	30.13	27.97	30.1767	2.23037	48.69
1.54454e+12	2018-12-11 14:04:02	49.1583	2.04826	32.4	30.24	27.97	30.2033	2.21523	48.69
1544537071912	2018-12-11 14:04:32	49.1667	2.04861	32.32	30.21	27.97	30.1667	2.17532	48.69
1544537102023	2018-12-11 14:05:02	49.175	2.04896	32.43	30.18	27.97	30.1933	2.23003	48.69
1544537132143	2018-12-11 14:05:32	49.1834	2.04931	32.46	30.29	27.97	30.24	2.24542	48.69
1544537162299	2018-12-11 14:06:02	49.1918	2.04966	32.47	30.38	27.97	30.2733	2.2519	48.69
1.54454e+12	2018-12-11 14:06:32	49.2002	2.05001	32.53	30.45	27.97	30.3167	2.28292	48.69
1544537222571	2018-12-11 14:07:03	49.2085	2.05036	32.57	30.52	27.97	30.3533	2.30452	48.69
1544537253024	2018-12-11 14:07:33	49.217	2.05071	32.49	30.58	27.97	30.3467	2.26902	48.69
1.54454e+12	2018-12-11 14:08:03	49.2253	2.05105	32.44	30.63	27.97	30.3467	2.24843	48.69
1544537313056	2018-12-11 14:08:33	49.2337	2.0514	32.41	30.67	27.97	30.35	2.23723	48.69
1544537343220	2018-12-11 14:09:03	49.242	2.05175	32.44	30.7	27.97	30.37	2.2532	48.69
1544537373327	2018-12-11 14:09:33	49.2504	2.0521	32.35	30.74	27.97	30.3533	2.21545	48.69
1544537403435	2018-12-11 14:10:03	49.2588	2.05245	32.35	30.76	27.97	30.36	2.21723	48.69
1.54454e+12	2018-12-11 14:10:34	49.2671	2.0528	32.34	30.78	27.97	30.3633	2.2146	48.69
1.54454e+12	2018-12-11 14:11:04	49.2755	2.05315	32.39	30.8	27.97	30.3867	2.2388	48.69
1.54454e+12	2018-12-11 14:11:34	49.2839	2.05349	32.43	30.82	27.97	30.4067	2.25855	48.69
1.54454e+12	2018-12-11 14:12:04	49.2922	2.05384	32.4	30.83	27.97	30.4	2.24609	48.69
1.54454e+12	2018-12-11 14:12:34	49.3006	2.05419	32.38	30.85	27.97	30.4	2.23917	48.69
1.54454e+12	2018-12-11 14:13:04	49.309	2.05454	32.42	30.86	27.97	30.4167	2.25788	48.69
1544537614319	2018-12-11 14:13:34	49.3173	2.05489	32.28	30.87	27.97	30.3733	2.19751	48.69
1544537644428	2018-12-11 14:14:04	49.3257	2.05524	32.25	30.87	27.97	30.3633	2.18452	48.69
1544537674539	2018-12-11 14:14:35	49.3341	2.05559	32.33	30.88	27.97	30.3933	2.22037	48.69
1544537704648	2018-12-11 14:15:05	49.3424	2.05593	32.39	30.89	27.97	30.4167	2.2477	48.69
1544537734760	2018-12-11 14:15:35	49.3508	2.05628	32.48	30.89	27.97	30.4467	2.28745	48.69
1544537764875	2018-12-11 14:16:05	49.3592	2.05663	32.38	30.9	27.97	30.4167	2.24438	48.69
1544537795032	2018-12-11 14:16:35	49.3675	2.05698	32.42	30.9	27.97	30.43	2.26192	48.69
1.54454e+12	2018-12-11 14:17:05	49.3759	2.05733	32.39	30.9	27.97	30.42	2.24876	48.69
1.54454e+12	2018-12-11 14:17:35	49.3843	2.05768	32.32	30.9	27.97	30.3967	2.21825	48.69
1.54454e+12	2018-12-11 14:18:05	49.3926	2.05803	32.38	30.91	27.97	30.42	2.24546	48.69
1544537915475	2018-12-11 14:18:35	49.401	2.05837	32.42	30.91	27.97	30.4333	2.26297	48.69
1544537945587	2018-12-11 14:19:06	49.4094	2.05872	32.55	30.91	27.97	30.4767	2.32055	48.69
1544537975708	2018-12-11 14:19:36	49.4177	2.05907	32.53	30.91	27.97	30.47	2.31162	48.69
1544538005811	2018-12-11 14:20:06	49.4261	2.05942	32.47	30.91	27.97	30.45	2.28499	48.69
1.54454e+12	2018-12-11 14:20:36	49.4345	2.05977	32.42	30.91	27.97	30.4333	2.26297	48.69
1544538066080	2018-12-11 14:21:06	49.4428	2.06012	32.39	30.91	27.97	30.4233	2.24983	48.69
1544538096195	2018-12-11 14:21:36	49.4512	2.06047	32.38	30.92	27.97	30.4233	2.24656	48.69
1.54454e+12	2018-12-11 14:22:06	49.4596	2.06081	32.36	30.92	27.97	30.4167	2.23786	48.69
1.54454e+12	2018-12-11 14:22:36	49.4679	2.06116	32.51	30.92	27.97	30.4667	2.3037	48.69
1544538186580	2018-12-11 14:23:07	49.4763	2.06151	32.51	30.92	27.97	30.4667	2.3037	48.69
1.54454e+12	2018-12-11 14:23:37	49.4847	2.06186	32.45	30.92	27.97	30.4467	2.2772	48.69
1.54454e+12	2018-12-11 14:24:07	49.493	2.06221	32.52	30.92	27.97	30.47	2.30814	48.69
1.54454e+12	2018-12-11 14:24:37	49.5014	2.06256	32.56	30.92	27.97	30.4833	2.32595	48.69
1.54454e+12	2018-12-11 14:25:07	49.5098	2.06291	32.7	30.92	27.97	30.53	2.389	48.69
1544538337240	2018-12-11 14:25:37	49.5182	2.06326	32.69	30.92	27.97	30.5267	2.38446	48.69
1.54454e+12	2018-12-11 14:26:07	49.5265	2.0636	32.57	30.92	27.97	30.4867	2.33041	48.69
1.54454e+12	2018-12-11 14:26:37	49.5349	2.06395	32.44	30.92	27.97	30.4433	2.2728	48.69
1544538427571	2018-12-11 14:27:08	49.5432	2.0643	32.46	30.92	27.97	30.45	2.2816	48.69
1544538457732	2018-12-11 14:27:38	49.5516	2.06465	32.47	30.92	27.97	30.4533	2.28601	48.69
1544538487843	2018-12-11 14:28:08	49.56	2.065	32.43	30.92	27.97	30.44	2.26841	48.69
1544538517955	2018-12-11 14:28:38	49.5684	2.06535	32.61	30.92	27.97	30.5	2.34834	48.69
1544538548068	2018-12-11 14:29:08	49.5767	2.0657	32.52	30.92	27.97	30.47	2.30814	48.69
1544538578211	2018-12-11 14:29:38	49.5851	2.06605	32.35	30.92	27.97	30.4133	2.23352	48.69
1.54454e+12	2018-12-11 14:30:08	49.5935	2.06639	32.35	30.92	27.97	30.4133	2.23352	48.69
1544538638540	2018-12-11 14:30:39	49.6018	2.06674	32.29	30.92	27.97	30.3933	2.20763	48.69
1544538668740	2018-12-11 14:31:09	49.6102	2.06709	32.31	30.92	27.97	30.4	2.21624	48.69
1544538698911	2018-12-11 14:31:39	49.6186	2.06744	32.26	30.92	27.97	30.3833	2.19477	48.69
1.54454e+12	2018-12-11 14:32:09	49.627	2.06779	32.29	30.92	27.97	30.3933	2.20763	48.69
1.54454e+12	2018-12-11 14:32:39	49.6353	2.06814	32.36	30.92	27.97	30.4167	2.23786	48.69
1.54454e+12	2018-12-11 14:33:09	49.6437	2.06849	32.35	30.92	27.97	30.4133	2.23352	48.69
1.54454e+12	2018-12-11 14:33:39	49.6521	2.06884	32.4	30.92	27.97	30.43	2.25528	48.69
1544538849528	2018-12-11 14:34:10	49.6605	2.06919	32.48	30.92	27.97	30.4567	2.29042	48.69
1544538879683	2018-12-11 14:34:40	49.6688	2.06953	32.49	30.92	27.97	30.46	2.29484	48.69
1544538909852	2018-12-11 14:35:10	49.6772	2.06988	32.54	30.92	27.97	30.4767	2.31703	48.69
1544538939956	2018-12-11 14:35:40	49.6856	2.07023	32.47	30.92	27.97	30.4533	2.28601	48.69
1.54454e+12	2018-12-11 14:36:10	49.6939	2.07058	32.43	30.92	27.97	30.44	2.26841	48.69
1544539000179	2018-12-11 14:36:40	49.7023	2.07093	32.4	30.92	27.97	30.43	2.25528	48.69
1.54454e+12	2018-12-11 14:37:10	49.7107	2.07128	32.27	30.92	27.97	30.3867	2.19905	48.69
1.54454e+12	2018-12-11 14:37:40	49.719	2.07163	32.35	30.92	27.97	30.4133	2.23352	48.69
1544539090515	2018-12-11 14:38:11	49.7274	2.07197	32.29	30.92	27.97	30.3933	2.20763	48.69
1544539120632	2018-12-11 14:38:41	49.7358	2.07232	32.2	30.92	27.97	30.3633	2.16925	48.69
1544539150735	2018-12-11 14:39:11	49.7441	2.07267	32.35	30.92	27.97	30.4133	2.23352	48.69
1.54454e+12	2018-12-11 14:39:41	49.7525	2.07302	32.4	30.92	27.97	30.43	2.25528	48.69
1544539210960	2018-12-11 14:40:11	49.7609	2.07337	32.43	30.92	27.97	30.44	2.26841	48.69
1.54454e+12	2018-12-11 14:40:41	49.7692	2.07372	32.45	30.92	27.97	30.4467	2.2772	48.69
1544539271191	2018-12-11 14:41:11	49.7776	2.07407	32.47	30.92	27.97	30.4533	2.28601	48.69
1544539301392	2018-12-11 14:41:41	49.786	2.07442	32.37	30.92	27.97	30.42	2.24221	48.69
1.54454e+12	2018-12-11 14:42:12	49.7943	2.07476	32.41	30.92	27.97	30.4333	2.25965	48.69
1.54454e+12	2018-12-11 14:42:42	49.8027	2.07511	32.44	30.92	27.97	30.4433	2.2728	48.69
1.54454e+12	2018-12-11 14:43:12	49.8111	2.07546	32.46	30.92	27.97	30.45	2.2816	48.69
1.54454e+12	2018-12-11 14:43:42	49.8194	2.07581	32.42	30.92	27.97	30.4367	2.26403	48.69
1544539451999	2018-12-11 14:44:12	49.8278	2.07616	32.34	30.92	27.97	30.41	2.22919	48.69
1544539482160	2018-12-11 14:44:42	49.8362	2.07651	32.34	30.92	27.97	30.41	2.22919	48.69
1544539512268	2018-12-11 14:45:12	49.8445	2.07686	32.34	30.92	27.97	30.41	2.22919	48.69
1.54454e+12	2018-12-11 14:45:42	49.8529	2.07721	32.34	30.92	27.97	30.41	2.22919	48.69
1544539572595	2018-12-11 14:46:13	49.8613	2.07755	32.28	30.92	27.97	30.39	2.20334	48.69
1544539602716	2018-12-11 14:46:43	49.8697	2.0779	32.25	30.92	27.97	30.38	2.1905	48.69
1.54454e+12	2018-12-11 14:47:13	49.878	2.07825	32.22	30.92	27.97	30.37	2.17773	48.69
1.54454e+12	2018-12-11 14:47:43	49.8864	2.0786	32.26	30.92	27.97	30.3833	2.19477	48.69
1544539693047	2018-12-11 14:48:13	49.8948	2.07895	32.23	30.92	27.97	30.3733	2.18198	48.69
1544539723208	2018-12-11 14:48:43	49.9031	2.0793	32.21	30.92	27.97	30.3667	2.17348	48.69
1544539753324	2018-12-11 14:49:13	49.9115	2.07965	32.26	30.92	27.97	30.3833	2.19477	48.69
1544539783432	2018-12-11 14:49:43	49.9199	2.07999	32.23	30.92	27.97	30.3733	2.18198	48.69
1.54454e+12	2018-12-11 15:41:27	50.7821	2.11592	32.16	30.92	27.97	30.35	2.15237	49.16
1.54454e+12	2018-12-11 15:41:57	50.7904	2.11627	32.06	30.92	27.97	30.3167	2.11069	49.17
1544542947628	2018-12-11 15:42:28	50.7988	2.11662	32.15	30.92	27.97	30.3467	2.14817	49.17
1.54454e+12	2018-12-11 15:42:58	50.8072	2.11697	32.16	30.92	27.97	30.35	2.15237	49.17
1.54454e+12	2018-12-11 15:43:28	50.8155	2.11731	32.17	30.92	27.97	30.3533	2.15658	49.17
1.54454e+12	2018-12-11 15:43:58	50.8239	2.11766	32.12	30.92	27.97	30.3367	2.13561	49.17
1544543068180	2018-12-11 15:44:28	50.8323	2.11801	32.14	30.92	27.97	30.3433	2.14398	49.17
1544543098340	2018-12-11 15:44:58	50.8407	2.11836	32.1	30.92	27.97	30.33	2.12728	49.17
1.54454e+12	2018-12-11 15:45:29	50.8491	2.11871	32.18	30.92	27.97	30.3567	2.16079	49.17
1544543158611	2018-12-11 15:45:59	50.8574	2.11906	32.12	30.92	27.97	30.3367	2.13561	49.17
1.54454e+12	2018-12-11 15:46:29	50.8658	2.11941	32.19	30.92	27.97	30.36	2.16502	49.17
1544543218836	2018-12-11 15:46:59	50.8742	2.11976	32.14	30.92	27.97	30.3433	2.14398	49.17
1544543248951	2018-12-11 15:47:29	50.8825	2.1201	32.15	30.92	27.97	30.3467	2.14817	49.17
1544543279060	2018-12-11 15:47:59	50.8909	2.12045	32.16	30.92	27.97	30.35	2.15237	49.17
1544543309167	2018-12-11 15:48:29	50.8992	2.1208	32.16	30.92	27.97	30.35	2.15237	49.17
1.54454e+12	2018-12-11 15:48:59	50.9076	2.12115	32.17	30.92	27.97	30.3533	2.15658	49.17
1544543369391	2018-12-11 15:49:29	50.916	2.1215	32.12	30.92	27.97	30.3367	2.13561	49.17
1544543399555	2018-12-11 15:50:00	50.9243	2.12185	32.19	30.92	27.97	30.36	2.16502	49.17
1544543429663	2018-12-11 15:50:30	50.9327	2.1222	32.29	30.92	27.97	30.3933	2.20763	49.18
1544543459772	2018-12-11 15:51:00	50.9411	2.12254	32.2	30.92	27.97	30.3633	2.16925	49.18
1.54454e+12	2018-12-11 15:51:30	50.9494	2.12289	32.25	30.92	27.97	30.38	2.1905	49.18
1544543519999	2018-12-11 15:52:00	50.9578	2.12324	32.33	30.92	27.97	30.4067	2.22487	49.18
1.54454e+12	2018-12-11 15:52:30	50.9662	2.12359	32.28	30.92	27.97	30.39	2.20334	49.18
1544543580367	2018-12-11 15:53:00	50.9746	2.12394	32.35	30.92	27.97	30.4133	2.23352	49.18
1.54454e+12	2018-12-11 15:53:30	50.9829	2.12429	32.4	30.92	27.97	30.43	2.25528	49.18
1.54454e+12	2018-12-11 15:54:01	50.9914	2.12464	32.48	30.92	27.97	30.4567	2.29042	49.18
1544543670892	2018-12-11 15:54:31	50.9997	2.12499	32.33	30.92	27.97	30.4067	2.22487	49.18
1.54454e+12	2018-12-11 15:55:01	51.0081	2.12534	32.28	30.92	27.97	30.39	2.20334	49.18
1544543731116	2018-12-11 15:55:31	51.0165	2.12569	32.24	30.92	27.97	30.3767	2.18624	49.18
1.54454e+12	2018-12-11 15:56:01	51.0248	2.12603	32.22	30.92	27.97	30.37	2.17773	49.18
1.54454e+12	2018-12-11 15:56:31	51.0332	2.12638	32.15	30.92	27.97	30.3467	2.14817	49.18
1.54454e+12	2018-12-11 15:57:02	51.0416	2.12673	32.16	30.92	27.97	30.35	2.15237	49.18
1544543851615	2018-12-11 15:57:32	51.0499	2.12708	32.22	30.92	27.97	30.37	2.17773	49.18
1.54454e+12	2018-12-11 15:58:02	51.0583	2.12743	32.21	30.92	27.97	30.3667	2.17348	49.18
1544543911836	2018-12-11 15:58:32	51.0667	2.12778	32.25	30.92	27.97	30.38	2.1905	49.18
1544543942184	2018-12-11 15:59:02	51.0751	2.12813	32.28	30.92	27.97	30.39	2.20334	49.18
1.54454e+12	2018-12-11 15:59:32	51.0834	2.12847	32.24	30.92	27.97	30.3767	2.18624	49.18
1.54454e+12	2018-12-11 16:00:02	51.0918	2.12882	32.28	30.92	27.97	30.39	2.20334	49.18
1544544032331	2018-12-11 16:00:32	51.1001	2.12917	32.35	30.92	27.97	30.4133	2.23352	49.18
1.54454e+12	2018-12-11 16:01:02	51.1085	2.12952	32.34	30.92	27.97	30.41	2.22919	49.18
1544544092652	2018-12-11 16:01:33	51.1169	2.12987	32.24	30.92	27.97	30.3767	2.18624	49.18
1.54454e+12	2018-12-11 16:02:03	51.1252	2.13022	32.22	30.92	27.97	30.37	2.17773	49.18
1.54454e+12	2018-12-11 16:02:33	51.1336	2.13057	32.2	30.92	27.97	30.3633	2.16925	49.18
1.54454e+12	2018-12-11 16:03:03	51.142	2.13092	32.14	30.92	27.97	30.3433	2.14398	49.18
1.54454e+12	2018-12-11 16:03:33	51.1504	2.13127	32.21	30.92	27.97	30.3667	2.17348	49.18
1.54454e+12	2018-12-11 16:04:03	51.1588	2.13161	32.25	30.92	27.97	30.38	2.1905	49.18
1.54454e+12	2018-12-11 16:04:34	51.1671	2.13196	32.23	30.92	27.97	30.3733	2.18198	49.18
1544544303616	2018-12-11 16:05:04	51.1755	2.13231	32.26	30.92	27.97	30.3833	2.19477	49.18
1.54454e+12	2018-12-11 16:05:34	51.1838	2.13266	32.23	30.92	27.97	30.3733	2.18198	49.18
1.54454e+12	2018-12-11 16:06:04	51.1922	2.13301	32.32	30.92	27.97	30.4033	2.22055	49.18
1.54454e+12	2018-12-11 16:07:04	51.2089	2.13371	32.37	30.92	27.97	30.42	2.24221	49.18
1.54454e+12	2018-12-11 16:07:34	51.2173	2.13405	32.36	30.92	27.97	30.4167	2.23786	49.18
1544544484283	2018-12-11 16:08:04	51.2257	2.1344	32.4	30.92	27.97	30.43	2.25528	49.18
1544544514395	2018-12-11 16:08:34	51.234	2.13475	32.43	30.92	27.97	30.44	2.26841	49.18
1544544544563	2018-12-11 16:09:05	51.2424	2.1351	32.29	30.92	27.97	30.3933	2.20763	49.18
1.54454e+12	2018-12-11 16:09:35	51.2508	2.13545	32.26	30.92	27.97	30.3833	2.19477	49.18
1.54454e+12	2018-12-11 16:10:05	51.2591	2.1358	32.07	30.92	27.97	30.32	2.11483	49.18
1544544634907	2018-12-11 16:10:35	51.2675	2.13615	32.16	30.92	27.97	30.35	2.15237	49.18
1.54454e+12	2018-12-11 16:11:05	51.2759	2.13649	32.16	30.92	27.97	30.35	2.15237	49.18
1.54454e+12	2018-12-11 16:11:35	51.2842	2.13684	32.17	30.92	27.97	30.3533	2.15658	49.18
1544544725236	2018-12-11 16:12:05	51.2926	2.13719	32.12	30.92	27.97	30.3367	2.13561	49.18
1544544755348	2018-12-11 16:12:35	51.301	2.13754	32.08	30.92	27.97	30.3233	2.11897	49.18
1544544785459	2018-12-11 16:13:05	51.3093	2.13789	32.06	30.92	27.97	30.3167	2.11069	49.18
1.54454e+12	2018-12-11 16:13:36	51.3177	2.13824	32.15	30.92	27.97	30.3467	2.14817	49.18
1.54454e+12	2018-12-11 16:14:06	51.3261	2.13859	32.11	30.92	27.97	30.3333	2.13144	49.18
1.54454e+12	2018-12-11 16:14:36	51.3344	2.13893	32.18	30.92	27.97	30.3567	2.16079	49.18
1.54454e+12	2018-12-11 16:15:06	51.3428	2.13928	32.24	30.92	27.97	30.3767	2.18624	49.18
1.54454e+12	2018-12-11 16:15:36	51.3512	2.13963	32.16	30.92	27.97	30.35	2.15237	49.18
1.54454e+12	2018-12-11 16:16:06	51.3595	2.13998	32.17	30.92	27.97	30.3533	2.15658	49.18
1544544996284	2018-12-11 16:16:36	51.3679	2.14033	32.17	30.92	27.97	30.3533	2.15658	49.18
1.54455e+12	2018-12-11 16:17:06	51.3763	2.14068	32.12	30.92	27.97	30.3367	2.13561	49.18
1544545056508	2018-12-11 16:17:37	51.3846	2.14103	32.14	30.92	27.97	30.3433	2.14398	49.18
1.54455e+12	2018-12-11 16:18:07	51.393	2.14138	32.15	30.92	27.97	30.3467	2.14817	49.18
1.54455e+12	2018-12-11 16:18:37	51.4014	2.14172	32.21	30.92	27.97	30.3667	2.17348	49.18
1.54455e+12	2018-12-11 16:19:07	51.4098	2.14207	32.15	30.92	27.97	30.3467	2.14817	49.18
1544545177192	2018-12-11 16:19:37	51.4181	2.14242	32.16	30.92	27.97	30.35	2.15237	49.18
1.54455e+12	2018-12-11 16:20:07	51.4265	2.14277	32	30.92	27.97	30.2967	2.08606	49.18
1544545237520	2018-12-11 16:20:38	51.4349	2.14312	32.06	30.92	27.97	30.3167	2.11069	49.18
1.54455e+12	2018-12-11 16:21:08	51.4433	2.14347	31.99	30.92	27.97	30.2933	2.08198	49.18
1544545297840	2018-12-11 16:21:38	51.4517	2.14382	32	30.92	27.97	30.2967	2.08606	49.18
1.54455e+12	2018-12-11 16:22:08	51.46	2.14417	32.06	30.92	27.97	30.3167	2.11069	49.18
1.54455e+12	2018-12-11 16:22:38	51.4684	2.14452	32.05	30.92	27.97	30.3133	2.10657	49.18
1.54455e+12	2018-12-11 16:23:08	51.4768	2.14487	32.04	30.92	27.97	30.31	2.10245	49.18
1.54455e+12	2018-12-11 16:23:39	51.4852	2.14522	31.98	30.92	27.97	30.29	2.07791	49.18
1.54455e+12	2018-12-11 16:24:09	51.4935	2.14556	32.1	30.92	27.97	30.33	2.12728	49.18
1.54455e+12	2018-12-11 16:24:39	51.5019	2.14591	32.55	30.92	27.97	30.48	2.32149	49.18
1544545508908	2018-12-11 16:25:09	51.5103	2.14626	32.53	30.92	27.97	30.4733	2.31258	49.18
1.54455e+12	2018-12-11 16:25:39	51.5187	2.14661	32.47	30.92	27.97	30.4533	2.28601	49.18
1.54455e+12	2018-12-11 16:26:09	51.527	2.14696	32.37	30.92	27.97	30.42	2.24221	49.18
1.54455e+12	2018-12-11 16:26:39	51.5354	2.14731	32.15	30.92	27.97	30.3467	2.14817	49.18
1.54455e+12	2018-12-11 16:27:09	51.5438	2.14766	32.26	30.92	27.97	30.3833	2.19477	49.18
1544545659567	2018-12-11 16:27:40	51.5521	2.14801	32.34	30.92	27.97	30.41	2.22919	49.18
1544545689723	2018-12-11 16:28:10	51.5605	2.14835	32.34	30.92	27.97	30.41	2.22919	49.18
1544545719836	2018-12-11 16:28:40	51.5689	2.1487	32.29	30.92	27.97	30.3933	2.20763	49.18
1.54455e+12	2018-12-11 16:29:10	51.5773	2.14905	32.25	30.92	27.97	30.38	2.1905	49.18
1.54455e+12	2018-12-11 16:29:40	51.5856	2.1494	32.28	30.92	27.97	30.39	2.20334	49.18
1.54455e+12	2018-12-11 16:30:10	51.594	2.14975	32.3	30.92	27.97	30.3967	2.21193	49.18
1544545840328	2018-12-11 16:30:40	51.6023	2.1501	32.36	30.92	27.97	30.4167	2.23786	49.18
1544545870492	2018-12-11 16:31:10	51.6107	2.15045	32.2	30.92	27.97	30.3633	2.16925	49.18
1544545900604	2018-12-11 16:31:41	51.6191	2.1508	32.24	30.92	27.97	30.3767	2.18624	49.18
1544545930711	2018-12-11 16:32:11	51.6274	2.15114	32.22	30.92	27.97	30.37	2.17773	49.18
1.54455e+12	2018-12-11 16:32:41	51.6358	2.15149	32.15	30.92	27.97	30.3467	2.14817	49.18
1.54455e+12	2018-12-11 16:33:11	51.6442	2.15184	32.16	30.92	27.97	30.35	2.15237	49.18
1.54455e+12	2018-12-11 16:33:41	51.6525	2.15219	32.11	30.92	27.97	30.3333	2.13144	49.18
1.54455e+12	2018-12-11 16:34:11	51.6609	2.15254	32.03	30.92	27.97	30.3067	2.09834	49.18
1.54455e+12	2018-12-11 16:34:41	51.6693	2.15289	32.13	30.92	27.97	30.34	2.13979	49.18
1.54455e+12	2018-12-11 16:35:11	51.6777	2.15324	32.2	30.92	27.97	30.3633	2.16925	49.18
1544546141591	2018-12-11 16:35:42	51.686	2.15358	32.14	30.92	27.97	30.3433	2.14398	49.18
1544546172003	2018-12-11 16:36:12	51.6945	2.15394	32.2	30.92	27.97	30.3633	2.16925	49.18
1.54455e+12	2018-12-11 16:36:42	51.7028	2.15428	32.2	30.92	27.97	30.3633	2.16925	49.18
1.54455e+12	2018-12-11 16:37:12	51.7111	2.15463	32.14	30.92	27.97	30.3433	2.14398	49.18
1.54455e+12	2018-12-11 16:37:42	51.7195	2.15498	32.15	30.92	27.97	30.3467	2.14817	49.18
1544546292195	2018-12-11 16:38:12	51.7279	2.15533	32.05	30.92	27.97	30.3133	2.10657	49.18
1.54455e+12	2018-12-11 16:38:42	51.7362	2.15568	32.15	30.92	27.97	30.3467	2.14817	49.18
1.54455e+12	2018-12-11 16:39:12	51.7446	2.15602	32.05	30.92	27.97	30.3133	2.10657	49.18
1544546382536	2018-12-11 16:39:43	51.753	2.15637	31.99	30.92	27.97	30.2933	2.08198	49.18
1544546412643	2018-12-11 16:40:13	51.7613	2.15672	32	30.92	27.97	30.2967	2.08606	49.18
1.54455e+12	2018-12-11 16:40:43	51.7697	2.15707	32.06	30.92	27.97	30.3167	2.11069	49.18
1.54455e+12	2018-12-11 16:41:13	51.778	2.15742	32.1	30.92	27.97	30.33	2.12728	49.18
1544546502976	2018-12-11 16:41:43	51.7864	2.15777	32.12	30.92	27.97	30.3367	2.13561	49.18
1.54455e+12	2018-12-11 16:42:13	51.7948	2.15812	32.14	30.92	27.97	30.3433	2.14398	49.18
1.54455e+12	2018-12-11 16:42:43	51.8032	2.15847	32.21	30.92	27.97	30.3667	2.17348	49.18
1.54455e+12	2018-12-11 16:43:13	51.8115	2.15881	32.25	30.92	27.97	30.38	2.1905	49.18
1544546623571	2018-12-11 16:43:44	51.8199	2.15916	32.28	30.92	27.97	30.39	2.20334	49.18
1544546653687	2018-12-11 16:44:14	51.8283	2.15951	32.19	30.92	27.97	30.36	2.16502	49.18
1.54455e+12	2018-12-11 16:44:44	51.8367	2.15986	32.13	30.92	27.97	30.34	2.13979	49.18
1.54455e+12	2018-12-11 16:45:14	51.845	2.16021	32.2	30.92	27.97	30.3633	2.16925	49.18
1.54455e+12	2018-12-11 16:45:44	51.8535	2.16056	32.19	30.92	27.97	30.36	2.16502	49.18
1.54455e+12	2018-12-11 16:46:14	51.8618	2.16091	32.29	30.92	27.97	30.3933	2.20763	49.18
1544546804552	2018-12-11 16:46:45	51.8702	2.16126	32.36	30.92	27.97	30.4167	2.23786	49.18
1544546834659	2018-12-11 16:47:15	51.8785	2.16161	32.25	30.92	27.97	30.38	2.1905	49.18
1544546864771	2018-12-11 16:47:45	51.8869	2.16195	32.22	30.92	27.97	30.37	2.17773	49.18
1544546894879	2018-12-11 16:48:15	51.8953	2.1623	32.1	30.92	27.97	30.33	2.12728	49.18
1.54455e+12	2018-12-11 16:48:45	51.9037	2.16265	32.07	30.92	27.97	30.32	2.11483	49.18
1544546955160	2018-12-11 16:49:15	51.912	2.163	32.16	30.92	27.97	30.35	2.15237	49.18
1.54455e+12	2018-12-11 16:49:45	51.9204	2.16335	32.11	30.92	27.97	30.3333	2.13144	49.18
1.54455e+12	2018-12-11 16:50:15	51.9288	2.1637	32.13	30.92	27.97	30.34	2.13979	49.18
1.54455e+12	2018-12-11 16:50:46	51.9371	2.16405	32.1	30.92	27.97	30.33	2.12728	49.18
1544547075747	2018-12-11 16:51:16	51.9455	2.1644	32.07	30.92	27.97	30.32	2.11483	49.18
1544547105927	2018-12-11 16:51:46	51.9539	2.16475	32.05	30.92	27.97	30.3133	2.10657	49.18
1544547136031	2018-12-11 16:52:16	51.9623	2.16509	32.15	30.92	27.97	30.3467	2.14817	49.18
1544547166143	2018-12-11 16:52:46	51.9706	2.16544	32.16	30.92	27.97	30.35	2.15237	49.18
1.54455e+12	2018-12-11 16:53:16	51.979	2.16579	32.22	30.92	27.97	30.37	2.17773	49.18
1544547226467	2018-12-11 16:53:46	51.9874	2.16614	32.31	30.92	27.97	30.4	2.21624	49.18
1544547256623	2018-12-11 16:54:17	51.9958	2.16649	32.21	30.92	27.97	30.3667	2.17348	49.18
1544547286931	2018-12-11 16:54:47	52.0042	2.16684	32.2	30.92	27.97	30.3633	2.16925	49.18
1544547317044	2018-12-11 16:55:17	52.0125	2.16719	32.25	30.92	27.97	30.38	2.1905	49.18
1.54455e+12	2018-12-11 16:55:47	52.0209	2.16754	32.28	30.92	27.97	30.39	2.20334	49.18
1544547377260	2018-12-11 16:56:17	52.0293	2.16789	32.3	30.92	27.97	30.3967	2.21193	49.18
1544547407371	2018-12-11 16:56:47	52.0376	2.16823	32.36	30.92	27.97	30.4167	2.23786	49.18
1544547437483	2018-12-11 16:57:17	52.046	2.16858	32.3	30.92	27.97	30.3967	2.21193	49.18
1544547467596	2018-12-11 16:57:48	52.0544	2.16893	32.21	30.92	27.97	30.3667	2.17348	49.18
1.54455e+12	2018-12-11 16:58:18	52.0628	2.16928	32.2	30.92	27.97	30.3633	2.16925	49.18
1544547528020	2018-12-11 16:58:48	52.0711	2.16963	32.19	30.92	27.97	30.36	2.16502	49.18
1544547558127	2018-12-11 16:59:18	52.0795	2.16998	32.13	30.92	27.97	30.34	2.13979	49.18
1.54455e+12	2018-12-11 16:59:48	52.0879	2.17033	32.25	30.92	27.97	30.38	2.1905	49.18
1.54455e+12	2018-12-11 17:00:18	52.0963	2.17068	32.23	30.92	27.97	30.3733	2.18198	49.18
1544547648963	2018-12-11 17:00:49	52.1047	2.17103	32.16	30.92	27.97	30.35	2.15237	49.18
1.54455e+12	2018-12-11 17:01:19	52.1131	2.17138	32.22	30.92	27.97	30.37	2.17773	49.18
1544547708935	2018-12-11 17:01:49	52.1214	2.17172	32.26	30.92	27.97	30.3833	2.19477	49.18
1544547739000	2018-12-11 17:02:19	52.1298	2.17207	32.02	30.92	27.97	30.3033	2.09424	49.18
1.54455e+12	2018-12-11 17:02:49	52.1381	2.17242	32.12	30.92	27.97	30.3367	2.13561	49.18
1.54455e+12	2018-12-11 17:03:19	52.1465	2.17277	32.09	30.92	27.97	30.3267	2.12312	49.18
1.54455e+12	2018-12-11 17:03:49	52.1548	2.17312	32.28	30.92	27.97	30.39	2.20334	49.18
1544547859399	2018-12-11 17:04:19	52.1632	2.17347	32.3	30.92	27.97	30.3967	2.21193	49.18
1.54455e+12	2018-12-11 17:04:50	52.1716	2.17382	32.26	30.92	27.97	30.3833	2.19477	49.18
1544547919620	2018-12-11 17:05:20	52.1799	2.17416	32.23	30.92	27.97	30.3733	2.18198	49.18
1544547949783	2018-12-11 17:05:50	52.1883	2.17451	32.21	30.92	27.97	30.3667	2.17348	49.18
1544547979896	2018-12-11 17:06:20	52.1967	2.17486	32.15	30.92	27.97	30.3467	2.14817	49.18
1544548010055	2018-12-11 17:06:50	52.205	2.17521	32.21	30.92	27.97	30.3667	2.17348	49.18
1544548040175	2018-12-11 17:07:20	52.2134	2.17556	32.15	30.92	27.97	30.3467	2.14817	49.18
1544548070328	2018-12-11 17:07:50	52.2218	2.17591	32.1	30.92	27.97	30.33	2.12728	49.18
1.54455e+12	2018-12-11 17:08:20	52.2302	2.17626	32.07	30.92	27.97	30.32	2.11483	49.18
1.54455e+12	2018-12-11 17:08:51	52.2385	2.17661	32.06	30.92	27.97	30.3167	2.11069	49.18
1544548160712	2018-12-11 17:09:21	52.2469	2.17695	32.15	30.92	27.97	30.3467	2.14817	49.18
1.54455e+12	2018-12-11 17:09:51	52.2553	2.1773	32.11	30.92	27.97	30.3333	2.13144	49.18
1544548220987	2018-12-11 17:10:21	52.2636	2.17765	32.13	30.92	27.97	30.34	2.13979	49.18
1.54455e+12	2018-12-11 17:10:51	52.272	2.178	32.09	30.92	27.97	30.3267	2.12312	49.18
1.54455e+12	2018-12-11 17:11:21	52.2804	2.17835	32.01	30.92	27.97	30.3	2.09014	49.18
1.54455e+12	2018-12-11 17:11:51	52.2887	2.1787	31.96	30.92	27.97	30.2833	2.06979	49.18
1544548341532	2018-12-11 17:12:22	52.2971	2.17905	31.98	30.92	27.97	30.29	2.07791	49.18
1544548371639	2018-12-11 17:12:52	52.3055	2.1794	31.99	30.92	27.97	30.2933	2.08198	49.18
1544548401948	2018-12-11 17:13:22	52.3139	2.17975	32	30.92	27.97	30.2967	2.08606	49.18
1.54455e+12	2018-12-11 17:13:52	52.3223	2.18009	32.06	30.92	27.97	30.3167	2.11069	49.18
1.54455e+12	2018-12-11 17:14:22	52.3306	2.18044	31.78	30.92	27.97	30.2233	1.99826	49.18
1.54455e+12	2018-12-11 17:14:52	52.339	2.18079	31.91	30.92	27.97	30.2667	2.04964	49.18
1544548522383	2018-12-11 17:15:22	52.3474	2.18114	31.95	30.92	27.97	30.28	2.06574	49.18
1544548552504	2018-12-11 17:15:53	52.3557	2.18149	32.08	30.92	27.97	30.3233	2.11897	49.18
1.54455e+12	2018-12-11 17:16:23	52.3641	2.18184	32.11	30.92	27.97	30.3333	2.13144	49.18
1544548612771	2018-12-11 17:16:53	52.3725	2.18219	32.19	30.92	27.97	30.36	2.16502	49.18
1.54455e+12	2018-12-11 17:17:23	52.3808	2.18253	32.29	30.92	27.97	30.3933	2.20763	49.18
1.54455e+12	2018-12-11 17:17:53	52.3892	2.18288	32.3	30.92	27.97	30.3967	2.21193	49.18
1544548703103	2018-12-11 17:18:23	52.3976	2.18323	32.37	30.92	27.97	30.42	2.24221	49.18
1544548733211	2018-12-11 17:18:53	52.4059	2.18358	32.3	30.92	27.97	30.3967	2.21193	49.18
1.54455e+12	2018-12-11 17:19:23	52.4143	2.18393	32.16	30.92	27.97	30.35	2.15237	49.18
1.54455e+12	2018-12-11 17:19:53	52.4227	2.18428	32.22	30.92	27.97	30.37	2.17773	49.18
1544548823600	2018-12-11 17:20:24	52.431	2.18463	32.15	30.92	27.97	30.3467	2.14817	49.18
1.54455e+12	2018-12-11 17:20:54	52.4394	2.18498	32.16	30.92	27.97	30.35	2.15237	49.18
1.54455e+12	2018-12-11 17:21:24	52.4478	2.18533	32.06	30.92	27.97	30.3167	2.11069	49.18
1544548914136	2018-12-11 17:21:54	52.4562	2.18567	32.15	30.92	27.97	30.3467	2.14817	49.18
1.54455e+12	2018-12-11 17:22:24	52.4646	2.18602	32.16	30.92	27.97	30.35	2.15237	49.18
1544548974448	2018-12-11 17:22:54	52.4729	2.18637	32.17	30.92	27.97	30.3533	2.15658	49.18
1544549004563	2018-12-11 17:23:25	52.4813	2.18672	32.28	30.92	27.97	30.39	2.20334	49.18
1544549034679	2018-12-11 17:23:55	52.4897	2.18707	32.35	30.92	27.97	30.4133	2.23352	49.18
1544549064867	2018-12-11 17:24:25	52.498	2.18742	32.34	30.92	27.97	30.41	2.22919	49.18
1.54455e+12	2018-12-11 17:24:55	52.5064	2.18777	32.29	30.92	27.97	30.3933	2.20763	49.18
1.54455e+12	2018-12-11 17:25:25	52.5148	2.18811	32.25	30.92	27.97	30.38	2.1905	49.18
1.54455e+12	2018-12-11 17:25:55	52.5231	2.18846	32.12	30.92	27.97	30.3367	2.13561	49.18
1544549185279	2018-12-11 17:26:25	52.5315	2.18881	32.03	30.92	27.97	30.3067	2.09834	49.18
1.54455e+12	2018-12-11 17:26:56	52.5399	2.18916	32.03	30.92	27.97	30.3067	2.09834	49.18
1.54455e+12	2018-12-11 17:27:26	52.5483	2.18951	32.18	30.92	27.97	30.3567	2.16079	49.18
1.54455e+12	2018-12-11 17:27:56	52.5566	2.18986	32.13	30.92	27.97	30.34	2.13979	49.18
1544549305824	2018-12-11 17:28:26	52.565	2.19021	32.09	30.92	27.97	30.3267	2.12312	49.18
1544549335939	2018-12-11 17:28:56	52.5733	2.19056	32.12	30.92	27.97	30.3367	2.13561	49.18
1.54455e+12	2018-12-11 17:29:26	52.5817	2.1909	32.09	30.92	27.97	30.3267	2.12312	49.18
1544549396159	2018-12-11 17:29:56	52.5901	2.19125	31.96	30.92	27.97	30.2833	2.06979	49.18
1.54455e+12	2018-12-11 17:30:26	52.5984	2.1916	32.08	30.92	27.97	30.3233	2.11897	49.18
1.54455e+12	2018-12-11 17:30:56	52.6068	2.19195	32.11	30.92	27.97	30.3333	2.13144	49.18
1544549486491	2018-12-11 17:31:26	52.6152	2.1923	32.19	30.92	27.97	30.36	2.16502	49.18
1.54455e+12	2018-12-11 17:31:57	52.6235	2.19265	32.24	30.92	27.97	30.3767	2.18624	49.18
1.54455e+12	2018-12-11 17:32:27	52.6319	2.193	32.22	30.92	27.97	30.37	2.17773	49.18
1.54455e+12	2018-12-11 17:32:57	52.6403	2.19334	32.26	30.92	27.97	30.3833	2.19477	49.18
1544549606939	2018-12-11 17:33:27	52.6486	2.19369	32.34	30.92	27.97	30.41	2.22919	49.18
1.54455e+12	2018-12-11 17:33:57	52.657	2.19404	32.28	30.92	27.97	30.39	2.20334	49.18
1.54455e+12	2018-12-11 17:34:27	52.6654	2.19439	32.19	30.92	27.97	30.36	2.16502	49.18
1.54455e+12	2018-12-11 17:34:57	52.6737	2.19474	32.14	30.92	27.97	30.3433	2.14398	49.18
1544549727480	2018-12-11 17:35:27	52.6821	2.19509	32.04	30.92	27.97	30.31	2.10245	49.18
1544549757596	2018-12-11 17:35:58	52.6905	2.19544	32.03	30.92	27.97	30.3067	2.09834	49.18
1544549787759	2018-12-11 17:36:28	52.6989	2.19579	32.08	30.92	27.97	30.3233	2.11897	49.18
1544549817867	2018-12-11 17:36:58	52.7072	2.19613	32.11	30.92	27.97	30.3333	2.13144	49.18
1.54455e+12	2018-12-11 17:37:28	52.7156	2.19648	32.19	30.92	27.97	30.36	2.16502	49.18
1544549878144	2018-12-11 17:37:58	52.724	2.19683	32.29	30.92	27.97	30.3933	2.20763	49.18
1544549908304	2018-12-11 17:38:28	52.7323	2.19718	32.09	30.92	27.97	30.3267	2.12312	49.18
1544549938464	2018-12-11 17:38:58	52.7407	2.19753	32.17	30.92	27.97	30.3533	2.15658	49.18
1544549968580	2018-12-11 17:39:29	52.7491	2.19788	32.18	30.92	27.97	30.3567	2.16079	49.18
1.54455e+12	2018-12-11 17:39:59	52.7574	2.19823	32.12	30.92	27.97	30.3367	2.13561	49.18
1544550028799	2018-12-11 17:40:29	52.7658	2.19858	32.14	30.92	27.97	30.3433	2.14398	49.18
1544550058908	2018-12-11 17:40:59	52.7742	2.19892	32.1	30.92	27.97	30.33	2.12728	49.18
1.54455e+12	2018-12-11 17:41:29	52.7825	2.19927	32.07	30.92	27.97	30.32	2.11483	49.18
1.54455e+12	2018-12-11 17:41:59	52.7909	2.19962	32.05	30.92	27.97	30.3133	2.10657	49.18
1544550149239	2018-12-11 17:42:29	52.7993	2.19997	32.04	30.92	27.97	30.31	2.10245	49.18
1.54455e+12	2018-12-11 17:42:59	52.8076	2.20032	32.09	30.92	27.97	30.3267	2.12312	49.18
1.54455e+12	2018-12-11 17:43:29	52.816	2.20067	32.06	30.92	27.97	30.3167	2.11069	49.18
1.54455e+12	2018-12-11 17:44:00	52.8244	2.20101	32.05	30.92	27.97	30.3133	2.10657	49.18
1544550269876	2018-12-11 17:44:30	52.8328	2.20137	32.14	30.92	27.97	30.3433	2.14398	49.18
1.54455e+12	2018-12-11 17:45:00	52.8411	2.20171	32.05	30.92	27.97	30.3133	2.10657	49.18
1.54455e+12	2018-12-11 17:45:30	52.8495	2.20206	31.99	30.92	27.97	30.2933	2.08198	49.18
1544550360308	2018-12-11 17:46:00	52.8579	2.20241	32	30.92	27.97	30.2967	2.08606	49.18
1544550390427	2018-12-11 17:46:30	52.8663	2.20276	31.9	30.92	27.97	30.2633	2.04564	49.18
1.54455e+12	2018-12-11 17:47:01	52.8746	2.20311	31.83	30.92	27.97	30.24	2.01785	49.18
1544550450647	2018-12-11 17:47:31	52.883	2.20346	31.95	30.92	27.97	30.28	2.06574	49.18
1544550480855	2018-12-11 17:48:01	52.8914	2.20381	31.92	30.92	27.97	30.27	2.05366	49.18
1.54455e+12	2018-12-11 17:48:31	52.8998	2.20416	32	30.92	27.97	30.2967	2.08606	49.18
1544550541180	2018-12-11 17:49:01	52.9081	2.20451	32.17	30.92	27.97	30.3533	2.15658	49.18
1544550571431	2018-12-11 17:49:31	52.9165	2.20486	32.17	30.92	27.97	30.3533	2.15658	49.18
1.54455e+12	2018-12-11 17:50:02	52.9249	2.2052	32.12	30.92	27.97	30.3367	2.13561	49.18
1.54455e+12	2018-12-11 17:50:44	52.9366	2.20569	32.03	30.92	27.97	30.3067	2.09834	49.18
1.54455e+12	2018-12-11 17:51:02	52.9417	2.2059	32.19	30.92	27.97	30.36	2.16502	49.18
1544550692083	2018-12-11 17:51:32	52.9501	2.20625	32.18	30.92	27.97	30.3567	2.16079	49.18
1544550722188	2018-12-11 17:52:02	52.9584	2.2066	32.29	30.92	27.97	30.3933	2.20763	49.18
1544550752307	2018-12-11 17:52:32	52.9668	2.20695	32.25	30.92	27.97	30.38	2.1905	49.18
1.54455e+12	2018-12-11 17:53:02	52.9751	2.2073	32.23	30.92	27.97	30.3733	2.18198	49.18
1544550812528	2018-12-11 17:53:33	52.9835	2.20765	32.26	30.92	27.97	30.3833	2.19477	49.18
1.54455e+12	2018-12-11 17:54:03	52.9919	2.208	32.29	30.92	27.97	30.3933	2.20763	49.18
1544550872796	2018-12-11 17:54:33	53.0003	2.20834	32.2	30.92	27.97	30.3633	2.16925	49.18
1.54455e+12	2018-12-11 17:55:03	53.0086	2.20869	32.19	30.92	27.97	30.36	2.16502	49.18
1544550933019	2018-12-11 17:55:33	53.017	2.20904	32.13	30.92	27.97	30.34	2.13979	49.18
1544550963132	2018-12-11 17:56:03	53.0253	2.20939	32.15	30.92	27.97	30.3467	2.14817	49.18
1544550993316	2018-12-11 17:56:33	53.0337	2.20974	32.16	30.92	27.97	30.35	2.15237	49.18
1544551023443	2018-12-11 17:57:03	53.0421	2.21009	32.16	30.92	27.97	30.35	2.15237	49.18
1.54455e+12	2018-12-11 17:57:34	53.0505	2.21044	32.12	30.92	27.97	30.3367	2.13561	49.18
1.54455e+12	2018-12-11 17:58:04	53.0588	2.21078	32.08	30.92	27.97	30.3233	2.11897	49.18
1544551113975	2018-12-11 17:58:34	53.0672	2.21114	32.01	30.92	27.97	30.3	2.09014	49.18
1.54455e+12	2018-12-11 17:59:04	53.0756	2.21148	32.06	30.92	27.97	30.3167	2.11069	49.18
1544551204399	2018-12-11 18:00:04	53.0924	2.21218	32.02	30.92	27.97	30.3033	2.09424	49.18
1544551234512	2018-12-11 18:00:35	53.1007	2.21253	31.97	30.92	27.97	30.2867	2.07385	49.18
1.54455e+12	2018-12-11 18:01:05	53.1091	2.21288	31.93	30.92	27.97	30.2733	2.05768	49.18
1544551294736	2018-12-11 18:01:35	53.1175	2.21323	32.12	30.92	27.97	30.3367	2.13561	49.18
1544551324851	2018-12-11 18:02:05	53.1258	2.21358	32.14	30.92	27.97	30.3433	2.14398	49.18
1544551354956	2018-12-11 18:02:35	53.1342	2.21392	32.1	30.92	27.97	30.33	2.12728	49.18
1.54455e+12	2018-12-11 18:03:05	53.1425	2.21427	32.02	30.92	27.97	30.3033	2.09424	49.18
1.54455e+12	2018-12-11 18:03:35	53.1509	2.21462	32.07	30.92	27.97	30.32	2.11483	49.18
1544551445387	2018-12-11 18:04:05	53.1593	2.21497	31.95	30.92	27.97	30.28	2.06574	49.18
1.54455e+12	2018-12-11 18:04:36	53.1677	2.21532	32.02	30.92	27.97	30.3033	2.09424	49.18
1544551505716	2018-12-11 18:05:06	53.1761	2.21567	32.07	30.92	27.97	30.32	2.11483	49.18
1.54455e+12	2018-12-11 18:05:36	53.1844	2.21602	32	30.92	27.97	30.2967	2.08606	49.18
1544551566128	2018-12-11 18:06:06	53.1928	2.21637	31.95	30.92	27.97	30.28	2.06574	49.18
1544551596244	2018-12-11 18:06:36	53.2012	2.21672	32.03	30.92	27.97	30.3067	2.09834	49.18
1544551626348	2018-12-11 18:07:06	53.2096	2.21707	32.02	30.92	27.97	30.3033	2.09424	49.18
1544551656464	2018-12-11 18:07:36	53.2179	2.21741	32.08	30.92	27.97	30.3233	2.11897	49.18
1.54455e+12	2018-12-11 18:08:07	53.2263	2.21776	32.16	30.92	27.97	30.35	2.15237	49.18
1.54455e+12	2018-12-11 18:08:37	53.2347	2.21811	32.17	30.92	27.97	30.3533	2.15658	49.18
1544551746792	2018-12-11 18:09:07	53.243	2.21846	32.22	30.92	27.97	30.37	2.17773	49.18
1.54455e+12	2018-12-11 18:09:37	53.2514	2.21881	32.21	30.92	27.97	30.3667	2.17348	49.18
1.54455e+12	2018-12-11 18:10:07	53.2598	2.21916	32.25	30.92	27.97	30.38	2.1905	49.18
1544551837216	2018-12-11 18:10:37	53.2681	2.21951	32.28	30.92	27.97	30.39	2.20334	49.18
1544551867396	2018-12-11 18:11:07	53.2765	2.21986	32.25	30.92	27.97	30.38	2.1905	49.18
1.54455e+12	2018-12-11 18:11:37	53.2849	2.2202	32.06	30.92	27.97	30.3167	2.11069	49.18
1.54455e+12	2018-12-11 18:12:08	53.2933	2.22055	32.05	30.92	27.97	30.3133	2.10657	49.18
1.54455e+12	2018-12-11 18:12:38	53.3016	2.2209	32.04	30.92	27.97	30.31	2.10245	49.18
1.54455e+12	2018-12-11 18:13:08	53.31	2.22125	32.08	30.92	27.97	30.3233	2.11897	49.18
1.54455e+12	2018-12-11 18:13:38	53.3183	2.2216	32.12	30.92	27.97	30.3367	2.13561	49.18
1544552048055	2018-12-11 18:14:08	53.3267	2.22195	32.14	30.92	27.97	30.3433	2.14398	49.18
1544552078172	2018-12-11 18:14:38	53.3351	2.22229	32.1	30.92	27.97	30.33	2.12728	49.18
1.54455e+12	2018-12-11 18:15:08	53.3434	2.22264	32.18	30.92	27.97	30.3567	2.16079	49.18
1544552138387	2018-12-11 18:15:38	53.3518	2.22299	32.07	30.92	27.97	30.32	2.11483	49.18
1544552168499	2018-12-11 18:16:08	53.3602	2.22334	32.16	30.92	27.97	30.35	2.15237	49.18
1.54456e+12	2018-12-11 20:10:53	55.2724	2.30302	23.9	17.14	26.64	22.56	4.8897	24.17
1544559082804	2018-12-11 20:11:23	55.2808	2.30337	26.87	18.98	27.75	24.5333	4.82941	27.74
1.54456e+12	2018-12-11 20:11:53	55.2892	2.30372	28.8	20.55	27.93	25.76	4.53291	30.8
1544559143035	2018-12-11 20:12:23	55.2975	2.30406	30.19	21.9	27.96	26.6833	4.28992	33.43
1.54456e+12	2018-12-11 20:12:53	55.3059	2.30441	31.17	23.06	27.97	27.4	4.08494	35.68
1544559203327	2018-12-11 20:13:23	55.3143	2.30476	31.77	24.14	27.97	27.96	3.81501	37.61
1.54456e+12	2018-12-11 20:13:53	55.3226	2.30511	32.07	25.07	27.97	28.37	3.5171	39.26
1.54456e+12	2018-12-11 20:14:23	55.331	2.30546	32.37	25.87	27.97	28.7367	3.31713	40.68
1544559294079	2018-12-11 20:14:54	55.3395	2.30581	32.52	26.55	27.97	29.0133	3.11876	41.89
1544559324240	2018-12-11 20:15:24	55.3479	2.30616	32.78	27.13	27.97	29.2933	3.04861	42.93
1544559354256	2018-12-11 20:15:54	55.3562	2.30651	32.79	27.63	27.97	29.4633	2.88599	43.82
1544559384251	2018-12-11 20:16:24	55.3645	2.30686	32.96	28.06	27.97	29.6633	2.85535	44.59
1.54456e+12	2018-12-11 20:16:54	55.3729	2.3072	32.86	28.43	27.97	29.7533	2.70027	45.24
1.54456e+12	2018-12-11 20:17:24	55.3812	2.30755	32.79	28.75	27.97	29.8367	2.58723	45.8
1544559474592	2018-12-11 20:17:55	55.3896	2.3079	32.8	29.02	27.97	29.93	2.54033	46.29
1.54456e+12	2018-12-11 20:18:25	55.398	2.30825	32.8	29.25	27.97	30.0067	2.50233	46.7
1.54456e+12	2018-12-11 20:18:55	55.4064	2.3086	32.81	29.45	27.97	30.0767	2.48011	47.05
1.54456e+12	2018-12-11 20:19:25	55.4148	2.30895	32.92	29.62	27.97	30.17	2.52042	47.36
1544559595236	2018-12-11 20:19:55	55.4232	2.3093	32.99	29.76	27.97	30.24	2.54419	47.62
1.54456e+12	2018-12-11 20:20:55	55.4399	2.30999	32.93	30	27.97	30.3	2.49357	48.03
1544559685619	2018-12-11 20:21:26	55.4483	2.31034	33	30.09	27.97	30.3533	2.52532	48.19
1544559715779	2018-12-11 20:21:56	55.4566	2.31069	32.99	30.17	27.97	30.3767	2.51637	48.33
1.54456e+12	2018-12-11 20:22:26	55.465	2.31104	32.93	30.23	27.97	30.3767	2.48325	48.45
1.54456e+12	2018-12-11 20:22:56	55.4734	2.31139	32.95	30.29	27.97	30.4033	2.49193	48.56
1.54456e+12	2018-12-11 20:23:26	55.4818	2.31174	32.96	30.34	27.97	30.4233	2.49604	48.65
1544559836655	2018-12-11 20:23:57	55.4902	2.31209	32.86	30.38	27.97	30.4033	2.44508	48.72
1.54456e+12	2018-12-11 20:24:27	55.4986	2.31244	32.68	30.42	27.97	30.3567	2.35564	48.79
1.54456e+12	2018-12-11 20:24:57	55.5069	2.31279	32.78	30.45	27.97	30.4	2.40539	48.84
1544559926999	2018-12-11 20:25:27	55.5153	2.31314	32.9	30.48	27.97	30.45	2.46514	48.89
1544559957107	2018-12-11 20:25:57	55.5237	2.31349	32.87	30.5	27.97	30.4467	2.45044	48.93
1.54456e+12	2018-12-11 20:26:27	55.532	2.31383	32.8	30.52	27.97	30.43	2.41626	48.97
1544560017336	2018-12-11 20:26:57	55.5404	2.31418	32.91	30.54	27.97	30.4733	2.47067	49
1.54456e+12	2018-12-11 20:27:27	55.5488	2.31453	32.93	30.55	27.97	30.4833	2.48067	49.02
1.54456e+12	2018-12-11 20:27:58	55.5572	2.31488	32.84	30.57	27.97	30.46	2.43686	49.04
1544560107816	2018-12-11 20:28:28	55.5655	2.31523	32.78	30.58	27.97	30.4433	2.40791	49.06
1.54456e+12	2018-12-11 20:28:58	55.5739	2.31558	32.84	30.59	27.97	30.4667	2.43734	49.08
1.54456e+12	2018-12-11 20:29:28	55.5823	2.31593	32.89	30.59	28.54	30.6733	2.1762	49.09
1.54456e+12	2018-12-11 20:29:58	55.5906	2.31628	32.86	30.6	28.06	30.5067	2.40136	49.1
1544560228400	2018-12-11 20:30:28	55.599	2.31663	32.95	30.61	27.98	30.5133	2.48641	49.11
1.54456e+12	2018-12-11 20:30:59	55.6074	2.31697	33.07	30.61	27.97	30.55	2.55053	49.12
1.54456e+12	2018-12-11 20:31:29	55.6158	2.31732	32.98	30.61	27.97	30.52	2.50621	49.13
1544560318783	2018-12-11 20:31:59	55.6241	2.31767	32.93	30.62	27.97	30.5067	2.48194	49.14
1.54456e+12	2018-12-11 20:32:29	55.6325	2.31802	32.89	30.62	27.97	30.4933	2.46244	49.14
1544560379056	2018-12-11 20:32:59	55.6409	2.31837	32.76	30.62	27.97	30.45	2.39952	49.15
1544560409167	2018-12-11 20:33:29	55.6492	2.31872	32.94	30.63	27.97	30.5133	2.48705	49.15
1.54456e+12	2018-12-11 20:33:59	55.6576	2.31907	33.06	30.63	27.97	30.5533	2.54587	49.15
1.54456e+12	2018-12-11 20:34:29	55.666	2.31942	33.03	30.63	27.97	30.5433	2.53111	49.16
1544560499604	2018-12-11 20:35:00	55.6744	2.31977	33.01	30.63	27.97	30.5367	2.5213	49.16
1.54456e+12	2018-12-11 20:35:30	55.6827	2.32011	33.05	30.63	28.54	30.74	2.25701	49.16
1544560559992	2018-12-11 20:36:00	55.6911	2.32046	33.03	30.63	28.64	30.7667	2.19819	49.16
1544560590096	2018-12-11 20:36:30	55.6995	2.32081	33.01	30.63	28.65	30.7633	2.18306	49.17
1.54456e+12	2018-12-11 20:37:00	55.7079	2.32116	33.1	30.64	28.65	30.7967	2.22913	49.17
1544560650319	2018-12-11 20:37:30	55.7162	2.32151	33.06	30.64	28.65	30.7833	2.20849	49.17
1.54456e+12	2018-12-11 20:38:00	55.7246	2.32186	33.03	30.64	28.65	30.7733	2.19304	49.17
1544560710544	2018-12-11 20:38:31	55.733	2.32221	33.01	30.64	28.65	30.7667	2.18276	49.17
1544560740651	2018-12-11 20:39:01	55.7413	2.32256	32.89	30.64	28.08	30.5367	2.40666	49.17
1.54456e+12	2018-12-11 20:39:31	55.7497	2.3229	32.81	30.64	28.56	30.67	2.12516	49.17
1.54456e+12	2018-12-11 20:40:01	55.7581	2.32325	32.76	30.64	28.64	30.68	2.06029	49.17
1.54456e+12	2018-12-11 20:40:31	55.7664	2.3236	32.89	30.64	28.65	30.7267	2.12133	49.17
1.54456e+12	2018-12-11 20:41:01	55.7748	2.32395	32.92	30.64	28.65	30.7367	2.13664	49.17
1544560891312	2018-12-11 20:41:31	55.7832	2.3243	32.93	30.64	28.65	30.74	2.14175	49.17
1.54456e+12	2018-12-11 20:42:01	55.7915	2.32465	32.84	30.64	28.65	30.71	2.09588	49.17
1.54456e+12	2018-12-11 20:42:32	55.7999	2.325	32.94	30.64	28.65	30.7433	2.14687	49.17
1544560981648	2018-12-11 20:43:02	55.8083	2.32534	32.95	30.64	28.65	30.7467	2.15198	49.17
1.54456e+12	2018-12-11 20:43:32	55.8166	2.32569	32.96	30.64	28.65	30.75	2.1571	49.17
1.54456e+12	2018-12-11 20:44:02	55.825	2.32604	32.96	30.64	28.65	30.75	2.1571	49.17
1544561071975	2018-12-11 20:44:32	55.8334	2.32639	32.97	30.64	28.65	30.7533	2.16223	49.17
1.54456e+12	2018-12-11 20:45:02	55.8417	2.32674	32.86	30.64	28.65	30.7167	2.10605	49.18
1.54456e+12	2018-12-11 20:45:32	55.8501	2.32709	32.95	30.64	28.65	30.7467	2.15198	49.18
1.54456e+12	2018-12-11 20:46:02	55.8585	2.32744	33.12	30.64	28.65	30.8033	2.23947	49.18
1544561192572	2018-12-11 20:46:33	55.8669	2.32779	33.07	30.64	28.65	30.7867	2.21365	49.18
1544561222732	2018-12-11 20:47:03	55.8752	2.32813	33.09	30.64	28.65	30.7933	2.22397	49.18
1544561252847	2018-12-11 20:47:33	55.8836	2.32848	33.11	30.64	28.65	30.8	2.2343	49.18
1.54456e+12	2018-12-11 20:48:03	55.892	2.32883	33.06	30.64	28.65	30.7833	2.20849	49.18
1544561313067	2018-12-11 20:48:33	55.9003	2.32918	33.03	30.64	28.65	30.7733	2.19304	49.18
1.54456e+12	2018-12-11 20:49:03	55.9087	2.32953	32.91	30.64	28.65	30.7333	2.13153	49.18
1544561373343	2018-12-11 20:49:33	55.9171	2.32988	32.82	30.64	28.65	30.7033	2.08572	49.18
1544561403447	2018-12-11 20:50:03	55.9254	2.33023	32.82	30.64	28.65	30.7033	2.08572	49.18
1544561433564	2018-12-11 20:50:34	55.9338	2.33057	32.77	30.64	28.65	30.6867	2.0604	49.18
1544561463668	2018-12-11 20:51:04	55.9422	2.33092	32.89	30.64	28.65	30.7267	2.12133	49.18
1.54456e+12	2018-12-11 20:51:34	55.9505	2.33127	32.86	30.64	28.65	30.7167	2.10605	49.18
1.54456e+12	2018-12-11 20:52:04	55.9589	2.33162	32.95	30.64	28.65	30.7467	2.15198	49.18
1544561554055	2018-12-11 20:52:34	55.9673	2.33197	32.96	30.64	28.65	30.75	2.1571	49.18
1544561584172	2018-12-11 20:53:04	55.9756	2.33232	32.86	30.64	28.65	30.7167	2.10605	49.18
1544561614275	2018-12-11 20:53:34	55.984	2.33267	32.79	30.64	28.65	30.6933	2.07052	49.18
1.54456e+12	2018-12-11 20:54:04	55.9924	2.33302	32.85	30.64	28.65	30.7133	2.10096	49.18
1544561674499	2018-12-11 20:54:34	56.0007	2.33336	32.84	30.64	28.65	30.71	2.09588	49.18
1.54456e+12	2018-12-11 20:55:05	56.0091	2.33371	32.67	30.64	28.65	30.6533	2.01003	49.18
1544561734768	2018-12-11 20:55:35	56.0175	2.33406	32.77	30.64	28.65	30.6867	2.0604	49.18
1.54456e+12	2018-12-11 20:56:05	56.0258	2.33441	32.84	30.64	28.65	30.71	2.09588	49.18
1544561795044	2018-12-11 20:56:35	56.0342	2.33476	32.83	30.64	28.65	30.7067	2.0908	49.18
1544561825155	2018-12-11 20:57:05	56.0426	2.33511	32.93	30.64	28.65	30.74	2.14175	49.18
1544561855272	2018-12-11 20:57:35	56.0509	2.33546	32.89	30.64	28.65	30.7267	2.12133	49.18
1.54456e+12	2018-12-11 20:58:05	56.0593	2.3358	32.92	30.64	28.65	30.7367	2.13664	49.18
1.54456e+12	2018-12-11 20:58:35	56.0677	2.33615	33.26	30.64	28.65	30.85	2.31216	49.18
1.54456e+12	2018-12-11 20:59:06	56.076	2.3365	33.11	30.64	28.65	30.8	2.2343	49.18
1.54456e+12	2018-12-11 20:59:36	56.0844	2.33685	33.12	30.64	28.65	30.8033	2.23947	49.18
1544562005819	2018-12-11 21:00:06	56.0928	2.3372	33.02	30.64	28.65	30.77	2.1879	49.18
1544562035931	2018-12-11 21:00:36	56.1011	2.33755	33	30.64	28.65	30.7633	2.17762	49.18
1.54456e+12	2018-12-11 21:01:15	56.1119	2.33799	32.89	30.64	28.65	30.7267	2.12133	49.18
1.54456e+12	2018-12-11 21:01:37	56.1182	2.33826	32.92	30.64	28.65	30.7367	2.13664	49.18
1544562131815	2018-12-11 21:02:12	56.1278	2.33866	33.04	30.64	28.65	30.7767	2.19819	49.18
1544562167175	2018-12-11 21:02:47	56.1376	2.33907	33.02	30.64	28.65	30.77	2.1879	49.18
1.54456e+12	2018-12-11 21:03:17	56.1459	2.33941	32.9	30.64	28.65	30.73	2.12643	49.18
1544562217524	2018-12-11 21:03:38	56.1516	2.33965	32.87	30.64	28.65	30.72	2.11114	49.18
1.54456e+12	2018-12-11 21:04:18	56.1629	2.34012	32.75	30.64	28.65	30.68	2.05029	49.18
1.54456e+12	2018-12-11 21:04:39	56.1686	2.34036	32.82	30.64	28.65	30.7033	2.08572	49.18
1.54456e+12	2018-12-11 21:05:07	56.1765	2.34069	32.93	30.64	28.65	30.74	2.14175	49.18
1544562337656	2018-12-11 21:05:38	56.1849	2.34104	32.89	30.64	28.65	30.7267	2.12133	49.18
1544562368164	2018-12-11 21:06:08	56.1934	2.34139	32.86	30.64	28.65	30.7167	2.10605	49.18
1.54456e+12	2018-12-11 21:06:39	56.2019	2.34174	32.79	30.64	28.65	30.6933	2.07052	49.18
1544562429019	2018-12-11 21:07:09	56.2103	2.3421	32.91	30.64	28.65	30.7333	2.13153	49.18
1544562459420	2018-12-11 21:07:39	56.2188	2.34245	32.88	30.64	28.65	30.7233	2.11623	49.18
1544562489879	2018-12-11 21:08:10	56.2272	2.3428	33.02	30.64	28.65	30.77	2.1879	49.18
1.54456e+12	2018-12-11 21:08:40	56.2356	2.34315	33.06	30.64	28.65	30.7833	2.20849	49.18
1.54456e+12	2018-12-11 21:09:11	56.2441	2.3435	33.13	30.64	28.65	30.8067	2.24465	49.18
1544562581059	2018-12-11 21:09:41	56.2525	2.34386	33.13	30.64	28.65	30.8067	2.24465	49.18
1544562611532	2018-12-11 21:10:12	56.261	2.34421	33.08	30.64	28.65	30.79	2.21881	49.18
1.54456e+12	2018-12-11 21:10:42	56.2695	2.34456	32.99	30.64	28.65	30.76	2.17249	49.18
1.54456e+12	2018-12-11 21:11:12	56.2779	2.34491	32.93	30.64	28.65	30.74	2.14175	49.18
1544562702896	2018-12-11 21:11:43	56.2864	2.34527	33.05	30.64	28.65	30.78	2.20334	49.18
1544562733291	2018-12-11 21:12:13	56.2948	2.34562	33.08	30.64	28.65	30.79	2.21881	49.18
1544562763707	2018-12-11 21:12:44	56.3033	2.34597	33.15	30.64	28.65	30.8133	2.255	49.18
1.54456e+12	2018-12-11 21:13:14	56.3117	2.34632	32.99	30.64	28.65	30.76	2.17249	49.18
1544562824539	2018-12-11 21:13:45	56.3202	2.34667	32.93	30.64	28.65	30.74	2.14175	49.18
1544562850319	2018-12-11 21:14:10	56.3273	2.34697	32.94	30.64	28.65	30.7433	2.14687	49.18
1.54456e+12	2018-12-11 21:14:45	56.3371	2.34738	32.9	30.64	28.65	30.73	2.12643	49.18
1544562910760	2018-12-11 21:15:11	56.3441	2.34767	33.03	30.64	28.65	30.7733	2.19304	49.18
1544562945776	2018-12-11 21:15:46	56.3539	2.34808	32.91	30.64	28.65	30.7333	2.13153	49.18
1.54456e+12	2018-12-11 21:16:13	56.3613	2.34839	32.93	30.64	28.65	30.74	2.14175	49.18
1544563007079	2018-12-11 21:16:47	56.3709	2.34879	32.94	30.64	28.65	30.7433	2.14687	49.18
1544563033964	2018-12-11 21:17:14	56.3784	2.3491	33.01	30.64	28.65	30.7667	2.18276	49.18
1544563067959	2018-12-11 21:17:48	56.3878	2.34949	33	30.64	28.65	30.7633	2.17762	49.18
1.54456e+12	2018-12-11 21:18:15	56.3954	2.34981	32.94	30.64	28.65	30.7433	2.14687	49.18
1544563122743	2018-12-11 21:18:43	56.403	2.35013	33.06	30.64	28.65	30.7833	2.20849	49.18
1.54456e+12	2018-12-11 21:19:16	56.4124	2.35052	33.08	30.64	28.65	30.79	2.21881	49.18
1.54456e+12	2018-12-11 21:19:50	56.4216	2.3509	32.99	30.64	28.65	30.76	2.17249	49.18
1.54456e+12	2018-12-11 21:20:18	56.4294	2.35122	33.04	30.64	28.65	30.7767	2.19819	49.18
1544563250536	2018-12-11 21:20:51	56.4385	2.3516	33.02	30.64	28.65	30.77	2.1879	49.18
1.54456e+12	2018-12-11 21:21:12	56.4443	2.35185	32.95	30.64	28.65	30.7467	2.15198	49.18
1.54456e+12	2018-12-11 21:21:51	56.4554	2.35231	33.01	30.64	28.65	30.7667	2.18276	49.18
1.54456e+12	2018-12-11 21:22:15	56.462	2.35258	32.95	30.64	28.65	30.7467	2.15198	49.18
1544563370472	2018-12-11 21:22:50	56.4718	2.35299	32.96	30.64	28.65	30.75	2.1571	49.18
1544563401363	2018-12-11 21:23:21	56.4804	2.35335	32.91	30.64	28.65	30.7333	2.13153	49.18
1544563433096	2018-12-11 21:23:53	56.4892	2.35372	32.93	30.64	28.65	30.74	2.14175	49.18
1544563462595	2018-12-11 21:24:23	56.4974	2.35406	33	30.64	28.65	30.7633	2.17762	49.18
1.54456e+12	2018-12-11 21:24:43	56.5031	2.3543	32.94	30.64	28.65	30.7433	2.14687	49.18
1544563523851	2018-12-11 21:25:24	56.5144	2.35477	32.95	30.64	28.65	30.7467	2.15198	49.18
1544563544307	2018-12-11 21:25:44	56.5201	2.355	33.01	30.64	28.65	30.7667	2.18276	49.18
1.54456e+12	2018-12-11 21:26:23	56.5308	2.35545	32.95	30.64	28.65	30.7467	2.15198	49.18
1.54456e+12	2018-12-11 21:26:46	56.5371	2.35571	32.96	30.64	28.65	30.75	2.1571	49.18
1.54456e+12	2018-12-11 21:27:25	56.5482	2.35618	32.86	30.64	28.65	30.7167	2.10605	49.18
1.54456e+12	2018-12-11 21:27:47	56.5541	2.35642	32.9	30.64	28.65	30.73	2.12643	49.18
1544563705479	2018-12-11 21:28:25	56.5649	2.35687	32.97	30.64	28.65	30.7533	2.16223	49.18
1.54456e+12	2018-12-11 21:28:44	56.5702	2.35709	32.92	30.64	28.65	30.7367	2.13664	49.18
1544563759808	2018-12-11 21:29:20	56.58	2.3575	32.73	30.64	28.65	30.6733	2.0402	49.18
1.54456e+12	2018-12-11 21:29:49	56.5881	2.35784	32.76	30.64	28.65	30.6833	2.05534	49.18
1544563825499	2018-12-11 21:30:25	56.5982	2.35826	32.78	30.64	28.65	30.69	2.06545	49.18
1.54456e+12	2018-12-11 21:30:50	56.6052	2.35855	32.74	30.64	28.65	30.6767	2.04525	49.18
1544563874423	2018-12-11 21:31:14	56.6118	2.35883	32.92	30.64	28.65	30.7367	2.13664	49.18
1544563904812	2018-12-11 21:31:45	56.6203	2.35918	32.83	30.64	28.65	30.7067	2.0908	49.18
1.54456e+12	2018-12-11 21:32:15	56.6287	2.35953	32.67	30.64	28.65	30.6533	2.01003	49.18
1544563965599	2018-12-11 21:32:46	56.6371	2.35988	32.72	30.64	28.65	30.67	2.03517	49.18
1544563996079	2018-12-11 21:33:16	56.6456	2.36023	32.8	30.64	28.65	30.6967	2.07558	49.18
1544564026488	2018-12-11 21:33:46	56.6541	2.36059	32.86	30.64	28.65	30.7167	2.10605	49.18
1.54456e+12	2018-12-11 21:34:17	56.6625	2.36094	32.79	30.64	28.65	30.6933	2.07052	49.18
1544564087363	2018-12-11 21:34:47	56.671	2.36129	32.8	30.64	28.65	30.6967	2.07558	49.18
1544564115843	2018-12-11 21:35:16	56.6789	2.36162	32.86	30.64	28.65	30.7167	2.10605	49.18
1544564148160	2018-12-11 21:35:48	56.6879	2.36199	32.9	30.64	28.65	30.73	2.12643	49.18
1.54456e+12	2018-12-11 21:36:17	56.6959	2.36233	32.82	30.64	28.65	30.7033	2.08572	49.18
1544564209040	2018-12-11 21:36:49	56.7048	2.3627	32.76	30.64	28.65	30.6833	2.05534	49.18
1544564238272	2018-12-11 21:37:18	56.7129	2.36304	32.73	30.64	28.65	30.6733	2.0402	49.18
1.54456e+12	2018-12-11 21:37:50	56.7217	2.3634	32.86	30.64	28.65	30.7167	2.10605	49.18
1.54456e+12	2018-12-11 21:38:20	56.7299	2.36375	32.9	30.64	28.65	30.73	2.12643	49.18
1544564330788	2018-12-11 21:38:51	56.7386	2.36411	32.92	30.64	28.65	30.7367	2.13664	49.18
1544564360703	2018-12-11 21:39:21	56.7469	2.36445	32.89	30.64	28.65	30.7267	2.12133	49.18
1.54456e+12	2018-12-11 21:39:52	56.7555	2.36481	32.81	30.64	28.65	30.7	2.08065	49.18
1544564421920	2018-12-11 21:40:22	56.7639	2.36516	32.92	30.64	28.65	30.7367	2.13664	49.18
1.54456e+12	2018-12-11 21:40:52	56.7724	2.36552	32.94	30.64	28.65	30.7433	2.14687	49.18
1544564482900	2018-12-11 21:41:23	56.7808	2.36587	32.84	30.64	28.65	30.71	2.09588	49.18
1.54456e+12	2018-12-11 21:41:53	56.7893	2.36622	32.94	30.64	28.65	30.7433	2.14687	49.18
1544564538480	2018-12-11 21:42:18	56.7963	2.36651	32.95	30.64	28.65	30.7467	2.15198	49.18
1544564573796	2018-12-11 21:42:54	56.8061	2.36692	33.07	30.73	28.65	30.8167	2.21127	49.18
1.54456e+12	2018-12-11 21:43:25	56.8146	2.36728	33.14	30.81	28.65	30.8667	2.24554	49.18
1544564634980	2018-12-11 21:43:55	56.8231	2.36763	33.03	30.88	28.65	30.8533	2.19012	49.18
1.54456e+12	2018-12-11 21:44:25	56.8315	2.36798	32.96	30.93	28.65	30.8467	2.15621	49.18
1.54456e+12	2018-12-11 21:44:56	56.84	2.36833	33.02	30.98	28.65	30.8833	2.1866	49.18
1544564725840	2018-12-11 21:45:26	56.8483	2.36868	33	31.03	28.65	30.8933	2.17822	49.18
1.54456e+12	2018-12-11 21:45:48	56.8546	2.36894	33.05	31.06	28.65	30.92	2.20334	49.18
1.54456e+12	2018-12-11 21:46:26	56.865	2.36937	33.08	31.09	28.65	30.94	2.21881	49.18
1544564809703	2018-12-11 21:46:50	56.8716	2.36965	32.99	31.12	28.65	30.92	2.1769	49.18
1.54456e+12	2018-12-11 21:47:26	56.8817	2.37007	32.98	31.14	28.65	30.9233	2.17312	49.18
1.54456e+12	2018-12-11 21:47:51	56.8886	2.37036	32.93	31.16	28.65	30.9133	2.15064	49.18
1544564905900	2018-12-11 21:48:26	56.8983	2.37076	33	31.18	28.65	30.9433	2.18464	49.18
1.54456e+12	2018-12-11 21:48:52	56.9056	2.37107	32.99	31.19	28.65	30.9433	2.18049	49.18
1544564963139	2018-12-11 21:49:23	56.9142	2.37143	32.93	31.21	28.65	30.93	2.15369	49.18
1544564993420	2018-12-11 21:49:53	56.9226	2.37178	32.89	31.22	28.65	30.92	2.13586	49.18
1544565025955	2018-12-11 21:50:26	56.9317	2.37215	33.03	31.23	28.65	30.97	2.20154	49.18
1544565054659	2018-12-11 21:50:55	56.9397	2.37249	32.96	31.23	28.65	30.9467	2.16892	49.18
1544565086016	2018-12-11 21:51:26	56.9484	2.37285	33.02	31.24	28.65	30.97	2.19748	49.18
1.54457e+12	2018-12-11 21:51:56	56.9567	2.37319	33.11	31.25	28.65	31.0033	2.24021	49.18
1.54457e+12	2018-12-11 21:52:21	56.9636	2.37348	33.06	31.25	28.65	30.9867	2.21676	49.18
1544565175471	2018-12-11 21:52:55	56.9732	2.37388	32.93	31.25	28.65	30.9433	2.15642	49.18
1544565206067	2018-12-11 21:53:26	56.9817	2.37424	32.84	31.26	28.65	30.9167	2.11599	49.18
1.54457e+12	2018-12-11 21:53:56	56.99	2.37458	32.88	31.26	28.65	30.93	2.13422	49.18
1544565266039	2018-12-11 21:54:26	56.9984	2.37493	33.02	31.26	28.65	30.9767	2.19873	49.18
1.54457e+12	2018-12-11 21:54:56	57.0067	2.37528	33.06	31.27	28.65	30.9933	2.21798	49.18
1.54457e+12	2018-12-11 21:55:26	57.0151	2.37563	32.98	31.27	28.65	30.9667	2.18088	49.18
1544565352435	2018-12-11 21:55:52	57.0224	2.37593	33.08	31.27	28.65	31	2.22731	49.18
1544565381251	2018-12-11 21:56:21	57.0304	2.37627	32.94	31.27	28.65	30.9533	2.16246	49.18
1.54457e+12	2018-12-11 21:57:52	57.0555	2.37731	32.99	31.27	28.65	30.97	2.1855	49.18
1544565501952	2018-12-11 21:58:22	57.0639	2.37766	33.04	31.28	28.65	30.99	2.20932	49.18
1.54457e+12	2018-12-11 21:58:52	57.0724	2.37802	32.96	31.28	28.65	30.9633	2.17238	49.18
1544565562752	2018-12-11 21:59:23	57.0808	2.37837	33.07	31.28	28.65	31	2.22326	49.18
1544565593152	2018-12-11 21:59:53	57.0892	2.37872	32.93	31.28	28.65	30.9533	2.15862	49.18
1544565623547	2018-12-11 22:00:24	57.0977	2.37907	33	31.28	28.65	30.9767	2.19081	49.18
1.54457e+12	2018-12-11 22:00:54	57.1061	2.37942	32.94	31.28	28.65	30.9567	2.1632	49.18
1.54457e+12	2018-12-11 22:01:24	57.1146	2.37977	33	31.28	28.65	30.9767	2.19081	49.18
1544565714859	2018-12-11 22:01:55	57.123	2.38013	32.99	31.28	28.65	30.9733	2.18619	49.18
1544565745256	2018-12-11 22:02:25	57.1315	2.38048	32.99	31.28	28.65	30.9733	2.18619	49.18
1544565775643	2018-12-11 22:02:56	57.1399	2.38083	33.09	31.28	28.65	31.0067	2.23258	49.18
1544565806035	2018-12-11 22:03:26	57.1484	2.38118	33.1	31.28	28.65	31.01	2.23725	49.18
1544565836303	2018-12-11 22:03:56	57.1568	2.38153	33.06	31.28	28.65	30.9967	2.21861	49.18
1.54457e+12	2018-12-11 22:04:26	57.1651	2.38188	33.19	31.28	28.65	31.04	2.2795	49.18
1544565896323	2018-12-11 22:04:56	57.1735	2.38223	33.23	31.28	28.65	31.0533	2.2984	49.18
1544565926287	2018-12-11 22:05:26	57.1818	2.38257	33.09	31.28	28.65	31.0067	2.23258	49.18
1.54457e+12	2018-12-11 22:05:54	57.1896	2.3829	33.05	31.28	28.65	30.9933	2.21396	49.18
1.54457e+12	2018-12-11 22:06:26	57.1984	2.38327	33.18	31.28	28.65	31.0367	2.27478	49.18
1544566013772	2018-12-11 22:06:54	57.2061	2.38359	33.22	31.28	28.65	31.05	2.29367	49.18
1.54457e+12	2018-12-11 22:07:26	57.2151	2.38396	33.09	31.28	28.65	31.0067	2.23258	49.18
1.54457e+12	2018-12-11 22:07:55	57.2231	2.3843	33.15	31.28	28.65	31.0267	2.26067	49.18
1544566106400	2018-12-11 22:08:26	57.2318	2.38466	33.04	31.28	28.65	30.99	2.20932	49.18
1544566136236	2018-12-11 22:08:56	57.2401	2.385	33.13	31.28	28.65	31.02	2.25129	49.18
1.54457e+12	2018-12-11 22:09:26	57.2485	2.38535	33.08	31.28	28.65	31.0033	2.22792	49.18
1.54457e+12	2018-12-11 22:09:56	57.2568	2.3857	33.09	31.28	28.65	31.0067	2.23258	49.18
1544566226396	2018-12-11 22:10:26	57.2651	2.38605	33.11	31.28	28.65	31.0133	2.24193	49.18
1.54457e+12	2018-12-11 22:10:56	57.2735	2.38639	33.06	31.28	28.65	30.9967	2.21861	49.18
1544566286467	2018-12-11 22:11:26	57.2818	2.38674	33.19	31.28	28.65	31.04	2.2795	49.18
1.54457e+12	2018-12-11 22:11:56	57.2902	2.38709	33.23	31.28	28.65	31.0533	2.2984	49.18
1544566346488	2018-12-11 22:12:26	57.2985	2.38744	33.2	31.28	28.65	31.0433	2.28421	49.18
1544566376464	2018-12-11 22:12:56	57.3068	2.38778	33.23	31.28	28.65	31.0533	2.2984	49.18
1.54457e+12	2018-12-11 22:13:26	57.3152	2.38813	33.25	31.28	28.65	31.06	2.30788	49.18
1544566436524	2018-12-11 22:13:57	57.3235	2.38848	33.21	31.28	28.65	31.0467	2.28894	49.18
1544566466536	2018-12-11 22:14:27	57.3318	2.38883	33.24	31.28	28.65	31.0567	2.30314	49.18
[truncated: 25,765 more rows]

## Sheet: growth
ground-control #8								ground-control #11								ground-control #12										ground-controls			flight-experiment
time [sec]	time [h]	brightness 1 (raw)	brightness 3 (raw)	relative OD 1	relative OD 3	average relative OD	standard deviation OD	time [sec]	time [h]	brightness 1 (raw)	brightness 2 (raw)	relative OD 1	relative OD 2	average relative OD	standard deviation OD	time [sec]	time [h]	brightness 1 (raw)	brightness 2 (raw)	brightness 3 (raw)	relative OD 1	relative OD 2	relative OD 3	average relative OD	standard deviation OD	time [h]	average relative OD	standard deviation OD	time-stamp	time [h]	brightness (raw)	relative OD
0	0	0.512112	0.471636	-0.00287383	-0.0543508	-0.0229379	0.0444246	0	0	0.491792	0.426122	-0.00969792	-0.0190471	-0.008121	0.0154518	0	0	0.532448	0.496845	0.414707	-0.00548032	-0.0047547	-0.00696916	-0.00225744	0.00634059	0	-0.00653563	0.0144177	1544363430	0	0.632103	-0.0033784
1801	0.500278	0.513503	0.45507	-0.00773554	0.0171437	0.009639	0.0106132	1801	0.500278	0.492098	0.424574	-0.0107701	-0.0127542	-0.00846782	0.00606187	1801	0.500278	0.531025	0.495411	0.414126	0.000264389	0.00117156	-0.00400965	0.00136967	0.00548107	0.500278	0.0120906	0.0142785	1544365230	0.5	0.633798	-0.00721791
3601	1.00028	0.508865	0.462139	0.00847505	-0.0133631	-0.0074009	0.00843176	3601	1.00028	0.484649	0.41536	0.0153533	0.0246984	-0.00554128	0.0427654	3601	1.00028	0.531025	0.495411	0.414126	0.000264389	0.00117156	-0.00400965	0.00088055	0.00475139	1.00028	0.0185455	0.0227309	1544367030	1	0.629218	0.003154
5402	1.50056	0.51068	0.447325	0.00213432	0.0505702	0.0469999	0.00504915	5402	1.50056	0.487568	0.419689	0.00511472	0.00710285	-0.0143391	0.0303235	5402	1.50056	0.529865	0.495111	0.410393	0.00495154	0.00241159	0.0149885	0.0113945	0.00783106	1.50056	0.0318715	0.0159469	1544368830	1.5	0.627266	0.00757532
7202	2.00056	0.511702	0.444194	-0.00143874	0.0640817	0.0469976	0.0241606	7202	2.00056	0.495899	0.427743	-0.0241005	-0.0256349	-0.0111389	0.0205004	7202	2.00056	0.529371	0.493219	0.411947	0.00694711	0.0102307	0.00707772	0.0134352	0.00842968	2.00056	0.043516	0.010088	1544370631	2.00028	0.632496	-0.00426852
9003	2.50083	0.498865	0.454573	0.0434296	0.0192882	0.0382048	0.0267522	9003	2.50083	0.496772	0.427814	-0.0271605	-0.0259216	-0.011445	0.0204729	9003	2.50083	0.529734	0.493485	0.411414	0.00547975	0.00913013	0.00978778	0.00413434	0.00922836	2.50083	0.0499604	0.0103296	1544372430	2.5	0.631197	-0.00132757
10803	3.00083	0.502732	0.437541	0.0299134	0.0927963	0.0836865	0.0128832	10803	3.00083	0.496772	0.427814	-0.0271605	-0.0259216	-0.0258317	0.000127062	10803	3.00083	0.526935	0.490134	0.409219	0.0167835	0.0229812	0.0209583	0.0274362	0.00952208	3.00083	0.0634925	0.0176299	1544374230	3	0.628873	0.00393636
12604	3.50111	0.494947	0.439293	0.0571215	0.0852351	0.0899222	0.00662863	12604	3.50111	0.497019	0.42541	-0.0280295	-0.0161506	-0.00148308	0.020743	12604	3.50111	0.525397	0.488176	0.407384	0.0229972	0.0310773	0.0302972	0.0349513	0.00739579	3.50111	0.0725504	0.015237	1544376030	3.5	0.632643	-0.0046012
14404	4.00111	0.489953	0.44282	0.0745768	0.0700119	0.0854298	0.0218041	14404	4.00111	0.490933	0.418391	-0.0066857	0.0123805	-0.00219053	0.0206065	14404	4.00111	0.532704	0.494461	0.411722	-0.00651489	0.00509925	0.00822025	0.015216	0.0149018	4.00111	0.0757386	0.00842461	1544377830	4	0.633192	-0.00584425
16205	4.50139	0.484222	0.436146	0.0946094	0.0988171	0.0917197	0.0100372	16205	4.50139	0.488227	0.414699	0.00280506	0.0273864	0.012925	0.0204515	16205	4.50139	0.52159	0.483348	0.400692	0.0383692	0.051031	0.0643562	0.0514021	0.0127725	4.50139	0.0892858	0.00764595	1544379631	4.50028	0.629402	0.0027384
18005	5.00139	0.482437	0.430292	0.100848	0.124078	0.124193	0.000161603	18005	5.00139	0.490219	0.417045	-0.00418143	0.01785	0.00551788	0.0174402	18005	5.00139	0.520325	0.480634	0.39925	0.0434793	0.0622488	0.0716918	0.0575866	0.016925	5.00139	0.106185	0.0170516	1544381431	5.00028	0.627904	0.00613013
19806	5.50167	0.487079	0.40816	0.0846224	0.219596	0.171951	0.0673793	19806	5.50167	0.49923	0.42275	-0.035781	-0.00533713	-0.000803371	0.00641171	19806	5.50167	0.523086	0.482265	0.403648	0.0323284	0.0555084	0.0493107	0.0556239	0.00637174	5.50167	0.132692	0.0341335	1544385030	6	0.62924	0.00310365
21606	6.00167	0.475725	0.406756	0.124307	0.225657	0.174982	0.0716651	21606	6.00167	0.49923	0.42275	-0.035781	-0.00533713	-0.000803371	0.00641171	21606	6.00167	0.521479	0.480701	0.39974	0.0388192	0.0619711	0.0691981	0.0662789	0.00380832	6.00167	0.141268	0.0292435	1544386831	6.50028	0.626718	0.00881607
23407	6.50194	0.475725	0.406756	0.124307	0.225657	0.210317	0.0216935	23407	6.50194	0.48807	0.411883	0.00335708	0.0388325	0.0280862	0.0151976	23407	6.50194	0.521479	0.480701	0.39974	0.0388192	0.0619711	0.0691981	0.0701618	0.00871254	6.50194	0.164606	0.0397886	1544388631	7.00028	0.626619	0.00904071
25207	7.00194	0.475725	0.406756	0.124307	0.225657	0.198302	0.0386855	25207	7.00194	0.488162	0.411881	0.0030315	0.0388419	0.0333987	0.00769791	25207	7.00194	0.515726	0.473715	0.393865	0.0620527	0.0908489	0.0990973	0.0954185	0.00419575	7.00194	0.171859	0.024716	1544390430	7.5	0.624977	0.0127591
27008	7.50222	0.455505	0.39508	0.194977	0.276048	0.238361	0.0532977	27008	7.50222	0.496367	0.4152	-0.0257419	0.02535	0.0321484	0.00961441	27008	7.50222	0.514336	0.471591	0.392307	0.0676675	0.0996266	0.107023	0.104078	0.0039215	7.50222	0.192158	0.042077	1544392230	8	0.615707	0.0337506
28808	8.00222	0.462381	0.399974	0.170947	0.254925	0.244508	0.014732	28808	8.00222	0.485267	0.405362	0.0131844	0.065339	0.0540896	0.0159089	28808	8.00222	0.511452	0.467508	0.390816	0.0793161	0.116506	0.11461	0.11608	0.00131026	8.00222	0.201752	0.0400994	1544394030	8.5	0.609168	0.0485596
30609	8.5025	0.453875	0.388205	0.200674	0.305719	0.269905	0.0506489	30609	8.5025	0.493806	0.409803	-0.0167615	0.0472873	0.0511672	0.005487	30609	8.5025	0.507244	0.46304	0.387523	0.0963094	0.134973	0.131369	0.122767	0.0181108	8.5025	0.218438	0.0500353	1544395830	9	0.604262	0.0596677
32409	9.0025	0.444315	0.369906	0.234091	0.384694	0.320368	0.0909711	32409	9.0025	0.489465	0.404744	-0.0015364	0.0678528	0.0614499	0.00905499	32409	9.0025	0.504948	0.460274	0.384636	0.105585	0.146403	0.146063	0.137752	0.0146898	9.0025	0.258644	0.0538035	1544397630	9.5	0.605707	0.0563959
34210	9.50278	0.444315	0.369906	0.234091	0.384694	0.322806	0.087523	34210	9.50278	0.49097	0.404896	-0.00681422	0.0672356	0.0716241	0.00620635	34210	9.50278	0.50209	0.456879	0.380646	0.117125	0.160435	0.166364	0.149339	0.0245333	9.50278	0.268337	0.0546989	1544399430	10	0.594735	0.081243
36010	10.0028	0.438034	0.355934	0.256042	0.444993	0.361566	0.117983	36010	10.0028	0.487963	0.402025	0.00373039	0.0789044	0.0807192	0.00256659	36010	10.0028	0.505845	0.460363	0.385214	0.101958	0.146036	0.143122	0.156039	0.0199028	10.0028	0.286113	0.0674295	1544401231	10.5003	0.58584	0.101385
37811	10.5031	0.436639	0.356433	0.260918	0.442838	0.405211	0.0532136	37811	10.5031	0.487963	0.402025	0.00373039	0.0789044	0.0902852	0.016095	37811	10.5031	0.501182	0.456282	0.379992	0.120791	0.162904	0.169694	0.164982	0.0040896	10.5031	0.313802	0.083067	1544403031	11.0003	0.57722	0.120906
39611	11.0031	0.431712	0.359583	0.278139	0.429246	0.389987	0.0555208	39611	11.0031	0.484082	0.392304	0.0173399	0.118421	0.110043	0.0118472	39611	11.0031	0.501077	0.456249	0.380056	0.121218	0.163043	0.169369	0.169969	0.00724523	11.0031	0.323424	0.0613335	1544406630	12	0.561979	0.15542
41412	11.5033	0.406121	0.349276	0.367583	0.473728	0.416511	0.0809164	41412	11.5033	0.481055	0.39037	0.0279555	0.126282	0.126054	0.000322198	41412	11.5033	0.48678	0.441503	0.366112	0.178959	0.223992	0.240328	0.221666	0.0199259	11.5033	0.344628	0.0681258	1544408431	12.5003	0.556077	0.168786
43212	12.0033	0.410944	0.338881	0.350728	0.518592	0.467367	0.0724432	43212	12.0033	0.477921	0.385687	0.0389468	0.145318	0.145747	0.000606818	43212	12.0033	0.490893	0.445429	0.370212	0.162349	0.207764	0.219465	0.213411	0.00586103	12.0033	0.36464	0.0953281	1544410230	13	0.542136	0.200355
45013	12.5036	0.408493	0.332839	0.359295	0.544668	0.480405	0.0908822	45013	12.5036	0.476811	0.380523	0.0428403	0.166308	0.167935	0.00230178	45013	12.5036	0.487142	0.441628	0.366354	0.177496	0.223475	0.239098	0.231748	0.00785253	12.5036	0.393465	0.0814469	1544412030	13.5	0.53247	0.222244
46813	13.0036	0.392228	0.338634	0.416141	0.519659	0.4679	0.0731979	46813	13.0036	0.47333	0.376526	0.0550471	0.182555	0.182075	0.000678298	46813	13.0036	0.481402	0.435757	0.36326	0.20068	0.247743	0.254841	0.242928	0.0149144	13.0036	0.393252	0.0760402	1544413830	14	0.514515	0.262902
48614	13.5039	0.392228	0.338634	0.416141	0.519659	0.485722	0.0479946	48614	13.5039	0.47333	0.376526	0.0550471	0.182555	0.195765	0.0186818	48614	13.5039	0.47835	0.433495	0.358564	0.213006	0.257091	0.278741	0.269194	0.0110491	13.5039	0.413447	0.071865	1544415630	14.5	0.504218	0.286223
50414	14.0039	0.392228	0.338634	0.416141	0.519659	0.522565	0.00411008	50414	14.0039	0.467352	0.366846	0.0760127	0.221902	0.215439	0.00914069	50414	14.0039	0.47348	0.429391	0.354415	0.232671	0.274053	0.299853	0.281014	0.0164984	14.0039	0.435626	0.0841909	1544417430	15	0.487292	0.324552
52215	14.5042	0.38203	0.327571	0.451784	0.567402	0.530453	0.0522539	52215	14.5042	0.465492	0.364074	0.0825341	0.233169	0.233896	0.00102847	52215	14.5042	0.475082	0.431081	0.357567	0.226201	0.267067	0.283815	0.279029	0.0104281	14.5042	0.443241	0.0857975	1544419230	15.5	0.478063	0.345451
54015	15.0042	0.360948	0.315393	0.525471	0.619958	0.583522	0.051529	54015	15.0042	0.460037	0.357725	0.101666	0.258979	0.268794	0.0138802	54015	15.0042	0.463804	0.420442	0.347263	0.271751	0.311045	0.336251	0.318936	0.0150153	15.0042	0.479255	0.096392	1544421030	16	0.463642	0.378106
55816	15.5044	0.370094	0.31471	0.493504	0.622908	0.604371	0.0262165	55816	15.5044	0.460037	0.357725	0.101666	0.258979	0.265024	0.00854882	55816	15.5044	0.464451	0.422954	0.347016	0.269138	0.300659	0.337507	0.315892	0.019235	15.5044	0.486796	0.109924	1544422830	16.5	0.450608	0.407623
57616	16.0044	0.354764	0.300013	0.547085	0.686338	0.636086	0.0710682	57616	16.0044	0.453147	0.350339	0.125826	0.289	0.293267	0.00603407	57616	16.0044	0.460225	0.418609	0.344297	0.286205	0.318621	0.351344	0.341999	0.0203809	16.0044	0.514922	0.113706	1544424630	17	0.440806	0.42982
59417	16.5047	0.343678	0.30703	0.585833	0.656053	0.644527	0.0163009	59417	16.5047	0.447345	0.344435	0.146176	0.313	0.311091	0.00270037	59417	16.5047	0.454455	0.41532	0.33806	0.309511	0.332213	0.383084	0.354483	0.0260197	16.5047	0.522779	0.112322	1544428230	18	0.416516	0.484826
61217	17.0047	0.343678	0.30703	0.585833	0.656053	0.645281	0.0152343	61217	17.0047	0.440676	0.337891	0.169563	0.339599	0.336358	0.00458318	61217	17.0047	0.454455	0.41532	0.33806	0.309511	0.332213	0.383084	0.358932	0.0255326	17.0047	0.531507	0.112229	1544430030	18.5	0.407094	0.506162
63018	17.505	0.330183	0.29709	0.633	0.698954	0.672274	0.0377312	63018	17.505	0.437245	0.332397	0.181596	0.361934	0.347526	0.0203767	63018	17.505	0.442936	0.406426	0.329167	0.356031	0.368974	0.428341	0.393392	0.031053	17.505	0.557508	0.107967	1544431830	19	0.398072	0.526594
64818	18.005	0.329751	0.297482	0.634508	0.697262	0.680068	0.0243167	64818	18.005	0.429438	0.327626	0.208975	0.381327	0.381054	0.00038645	64818	18.005	0.444887	0.409204	0.330556	0.348153	0.357495	0.42127	0.386591	0.032252	18.005	0.568582	0.109262	1544433630	19.5	0.38675	0.552232
66619	18.5053	0.32658	0.286893	0.645594	0.742962	0.701944	0.0580084	66619	18.5053	0.429438	0.327626	0.208975	0.381327	0.395963	0.0206985	66619	18.5053	0.441582	0.407463	0.32637	0.3615	0.364692	0.442575	0.410538	0.0407366	18.5053	0.574983	0.120201	1544435430	20	0.374846	0.57919
68419	19.0053	0.321636	0.289503	0.662873	0.731696	0.696311	0.0500419	68419	19.0053	0.422124	0.32117	0.234624	0.407571	0.41262	0.00714148	68419	19.0053	0.436293	0.402621	0.322847	0.382859	0.384702	0.460502	0.423184	0.0379134	19.0053	0.586188	0.105161	1544437230	20.5	0.367183	0.596543
70220	19.5056	0.322193	0.279833	0.660926	0.773428	0.736177	0.0526811	70220	19.5056	0.409582	0.312104	0.278609	0.444423	0.429829	0.0206391	70220	19.5056	0.436752	0.405421	0.322583	0.381007	0.373132	0.461845	0.42089	0.0447458	19.5056	0.609875	0.119959	1544439030	21	0.356875	0.619884
72020	20.0056	0.322193	0.279833	0.660926	0.773428	0.737071	0.0514178	72020	20.0056	0.411732	0.312019	0.271069	0.444765	0.440336	0.00626317	72020	20.0056	0.426021	0.396272	0.313169	0.424347	0.410947	0.509755	0.457953	0.0495785	20.0056	0.608589	0.122447	1544440830	21.5	0.350848	0.633533
73821	20.5058	0.311321	0.268671	0.698926	0.821605	0.77622	0.0641841	73821	20.5058	0.404185	0.307965	0.297534	0.461247	0.460851	0.000559517	73821	20.5058	0.426021	0.396272	0.313169	0.424347	0.410947	0.509755	0.461688	0.0494585	20.5058	0.638698	0.127261	1544442631	22.0003	0.338592	0.661288
75621	21.0058	0.310809	0.269356	0.700713	0.818645	0.795175	0.0331912	75621	21.0058	0.400864	0.303745	0.309181	0.478398	0.469427	0.0126873	75621	21.0058	0.425192	0.397096	0.311766	0.427693	0.407541	0.516895	0.462933	0.0546911	21.0058	0.650522	0.133477	1544444430	22.5	0.334473	0.670615
77422	21.5061	0.302191	0.269681	0.730835	0.817245	0.781267	0.0508814	77422	21.5061	0.394038	0.299316	0.333118	0.496403	0.498141	0.00245903	77422	21.5061	0.418887	0.392413	0.307361	0.453157	0.426897	0.539309	0.486815	0.0565725	21.5061	0.647847	0.128646	1544446230	23	0.326361	0.688985
79222	22.0061	0.290498	0.274349	0.771705	0.797099	0.783018	0.0199129	79222	22.0061	0.394038	0.299316	0.333118	0.496403	0.500626	0.0059729	79222	22.0061	0.416113	0.390295	0.306191	0.464362	0.43565	0.545266	0.497471	0.0561377	22.0061	0.661184	0.114916	1544449830	24	0.314419	0.716029
81023	22.5064	0.298056	0.271003	0.745288	0.811537	0.798892	0.0178828	81023	22.5064	0.380447	0.291101	0.380781	0.529794	0.528351	0.00204164	81023	22.5064	0.416113	0.390295	0.306191	0.464362	0.43565	0.545266	0.493234	0.0550184	22.5064	0.673087	0.123056	1544451630	24.5	0.305655	0.735874
82823	23.0064	0.29129	0.256554	0.768938	0.873899	0.830073	0.0619798	82823	23.0064	0.371945	0.287566	0.410599	0.544163	0.542297	0.00263901	82823	23.0064	0.408715	0.385472	0.298181	0.49424	0.455588	0.586029	0.525091	0.0656412	23.0064	0.684776	0.137433	1544453430	25	0.300399	0.747776
84624	23.5067	0.286337	0.270432	0.786247	0.814003	0.795607	0.0260158	84624	23.5067	0.369928	0.285296	0.41767	0.55339	0.563989	0.0149895	84624	23.5067	0.404442	0.38147	0.295626	0.511497	0.47213	0.599029	0.532123	0.0637316	23.5067	0.686627	0.108767	1544455230	25.5	0.29852	0.752033
86424	24.0067	0.286337	0.270432	0.786247	0.814003	0.805631	0.0118403	86424	24.0067	0.370623	0.287223	0.415235	0.545557	0.560073	0.0205282	86424	24.0067	0.407589	0.385768	0.296584	0.498786	0.454361	0.594153	0.524575	0.0698982	24.0067	0.695464	0.109051	1544457030	26	0.291826	0.767191
88225	24.5069	0.288922	0.26089	0.777211	0.855182	0.83046	0.0349629	88225	24.5069	0.364728	0.284033	0.435908	0.558527	0.575438	0.0239164	88225	24.5069	0.398956	0.377945	0.289646	0.533655	0.486699	0.62946	0.554736	0.0716152	24.5069	0.708804	0.116133	1544458830	26.5	0.285207	0.78218
90025	25.0069	0.283187	0.256642	0.797259	0.873517	0.854856	0.0263895	90025	25.0069	0.357728	0.280552	0.460456	0.572674	0.595976	0.0329545	90025	25.0069	0.401046	0.380681	0.291072	0.52521	0.475388	0.622205	0.552977	0.0737646	25.0069	0.723455	0.123435	1544460630	27	0.283953	0.785019
91826	25.5072	0.280761	0.253022	0.805737	0.889143	0.859536	0.0418704	91826	25.5072	0.357728	0.280552	0.460456	0.572674	0.595463	0.0322292	91826	25.5072	0.401046	0.380681	0.291072	0.52521	0.475388	0.622205	0.556861	0.0747256	25.5072	0.726297	0.122638	1544462430	27.5	0.278725	0.796859
93626	26.0072	0.272046	0.26055	0.836196	0.856652	0.854215	0.00344725	93626	26.0072	0.346486	0.273992	0.49988	0.599341	0.614784	0.0218385	93626	26.0072	0.395392	0.376207	0.285899	0.548048	0.493881	0.648532	0.578074	0.0782349	26.0072	0.734506	0.114209	1544464231	28.0003	0.274926	0.80546
95427	26.5075	0.273839	0.25559	0.829929	0.878057	0.863094	0.0211612	95427	26.5075	0.345069	0.272031	0.50485	0.607312	0.624269	0.0239808	95427	26.5075	0.392101	0.372587	0.284547	0.561338	0.508843	0.655409	0.587564	0.0738861	26.5075	0.740098	0.116566	1544466030	28.5	0.273723	0.808185
97227	27.0075	0.267588	0.259785	0.851777	0.859955	0.859952	4.47788e-06	97227	27.0075	0.338779	0.268276	0.526907	0.622575	0.637698	0.0213879	97227	27.0075	0.389216	0.371155	0.280975	0.572991	0.514765	0.673588	0.599121	0.0798723	27.0075	0.745533	0.112295	1544467830	29	0.268905	0.819097
99028	27.5078	0.268632	0.257571	0.848131	0.86951	0.867855	0.00233926	99028	27.5078	0.334923	0.265947	0.540431	0.632044	0.645797	0.0194508	99028	27.5078	0.384556	0.36674	0.278185	0.59181	0.533013	0.687786	0.609936	0.0773906	27.5078	0.750083	0.113648	1544471430	30	0.261897	0.834966
100828	28.0078	0.265251	0.248431	0.859948	0.908957	0.892609	0.0231191	100828	28.0078	0.325183	0.259866	0.574588	0.656761	0.667392	0.0150347	100828	28.0078	0.382915	0.365773	0.275565	0.59844	0.537009	0.701118	0.618137	0.0820698	28.0078	0.767843	0.119718	1544473230	30.5	0.261699	0.835414
102629	28.5081	0.263462	0.246158	0.866201	0.918763	0.889846	0.0408946	102629	28.5081	0.325183	0.259866	0.574588	0.656761	0.667392	0.0150347	102629	28.5081	0.380297	0.363349	0.273738	0.609011	0.547029	0.710418	0.626736	0.081767	28.5081	0.771707	0.114645	1544475030	31	0.25914	0.841208
104429	29.0081	0.260583	0.245738	0.876262	0.920576	0.906934	0.0192923	104429	29.0081	0.320118	0.25553	0.59235	0.674388	0.686199	0.0167035	104429	29.0081	0.380297	0.363349	0.273738	0.609011	0.547029	0.710418	0.631254	0.0818119	29.0081	0.781128	0.12186	1544476830	31.5	0.255074	0.850417
106230	29.5083	0.26497	0.240044	0.86093	0.945152	0.917421	0.0392177	106230	29.5083	0.31244	0.252717	0.619279	0.685821	0.693196	0.0104306	106230	29.5083	0.378496	0.3619	0.272639	0.616283	0.553017	0.716009	0.63549	0.0815135	29.5083	0.788746	0.12194	1544478630	32	0.253472	0.854045
108030	30.0083	0.255711	0.24439	0.893292	0.926395	0.905472	0.029589	108030	30.0083	0.312732	0.254149	0.618253	0.679998	0.696832	0.0238067	108030	30.0083	0.376893	0.36102	0.270067	0.62276	0.556654	0.729099	0.641066	0.0862794	30.0083	0.786308	0.112789	1544480430	32.5	0.249405	0.863255
109831	30.5086	0.256741	0.251846	0.88969	0.894217	0.888278	0.0083992	109831	30.5086	0.309318	0.251991	0.630226	0.688774	0.705572	0.0237557	109831	30.5086	0.373537	0.357879	0.267695	0.636314	0.56964	0.741169	0.653909	0.085804	30.5086	0.78866	0.098291	1544482230	33	0.251882	0.857645
111631	31.0086	0.258212	0.238017	0.88455	0.953901	0.927265	0.0376695	111631	31.0086	0.306181	0.25018	0.641226	0.696132	0.701218	0.00719252	111631	31.0086	0.373257	0.357241	0.267559	0.637444	0.572275	0.741862	0.660908	0.0850538	31.0086	0.807347	0.113081	1544484030	33.5	0.246404	0.870051
113432	31.5089	0.258844	0.239377	0.882339	0.948032	0.92433	0.0335189	113432	31.5089	0.302875	0.247959	0.652822	0.705162	0.722569	0.0246165	113432	31.5089	0.373257	0.357241	0.267559	0.637444	0.572275	0.741862	0.66364	0.085554	31.5089	0.803428	0.115049	1544485830	34	0.244111	0.875243
115232	32.0089	0.253612	0.251769	0.900629	0.894549	0.896022	0.00208295	115232	32.0089	0.300956	0.24622	0.659551	0.712231	0.725947	0.0193974	115232	32.0089	0.369921	0.353913	0.265814	0.650917	0.58603	0.750739	0.674896	0.0831232	32.0089	0.797235	0.0959722	1544487630	34.5	0.243739	0.876086
117033	32.5092	0.253612	0.251769	0.900629	0.894549	0.904647	0.0142807	117033	32.5092	0.295689	0.24233	0.678024	0.728044	0.741156	0.0185431	117033	32.5092	0.365545	0.350246	0.26219	0.668589	0.601186	0.769185	0.681216	0.0842801	32.5092	0.813054	0.0937779	1544489430	35	0.241589	0.880953
118833	33.0092	0.254508	0.240447	0.897495	0.94341	0.914449	0.0409579	118833	33.0092	0.295689	0.24233	0.678024	0.728044	0.741329	0.0187872	118833	33.0092	0.363516	0.348968	0.259371	0.676784	0.60647	0.783531	0.691752	0.088709	33.0092	0.819569	0.0955459	1544493030	36	0.237062	0.891204
120634	33.5094	0.249573	0.246926	0.914745	0.915451	0.905667	0.0138358	120634	33.5094	0.289989	0.238252	0.69801	0.744618	0.757011	0.0175258	120634	33.5094	0.360759	0.346315	0.258054	0.687919	0.617436	0.790233	0.702645	0.086423	33.5094	0.817665	0.0892265	1544494830	36.5	0.240187	0.88413
122434	34.0094	0.257944	0.241133	0.885487	0.94045	0.933602	0.00968536	122434	34.0094	0.289259	0.236574	0.700572	0.751441	0.764366	0.0182789	122434	34.0094	0.364385	0.349766	0.26104	0.673276	0.603171	0.775035	0.695298	0.0865993	34.0094	0.831617	0.0982185	1544496630	37	0.235323	0.895144
124235	34.5097	0.254969	0.244236	0.895884	0.927059	0.917271	0.0138434	124235	34.5097	0.285525	0.234013	0.713666	0.761849	0.77281	0.015501	124235	34.5097	0.361419	0.34664	0.259287	0.685254	0.61609	0.783956	0.70435	0.0842667	34.5097	0.828541	0.0864655	1544498430	37.5	0.232674	0.901142
126035	35.0097	0.246137	0.24771	0.926753	0.912068	0.922288	0.0144534	126035	35.0097	0.283043	0.233932	0.72237	0.762178	0.773921	0.0166061	126035	35.0097	0.357702	0.343606	0.25652	0.700265	0.628632	0.798038	0.717234	0.0849716	35.0097	0.831695	0.0862193	1544500230	38	0.230883	0.905198
127836	35.51	0.251651	0.241397	0.907482	0.939313	0.93479	0.00639576	127836	35.51	0.287625	0.236969	0.706304	0.749833	0.772235	0.0316804	127836	35.51	0.355864	0.342288	0.255483	0.707689	0.634082	0.803317	0.723371	0.085003	35.51	0.841133	0.0928255	1544502030	38.5	0.232434	0.901686
129636	36.01	0.244491	0.246445	0.932508	0.917525	0.931262	0.0194272	129636	36.01	0.278023	0.229783	0.739975	0.779044	0.785952	0.00976839	129636	36.01	0.354548	0.340627	0.254467	0.713004	0.640946	0.808484	0.727263	0.0838852	36.01	0.840374	0.0847518	1544503830	39	0.228809	0.909894
131437	36.5103	0.245132	0.246256	0.930268	0.91834	0.929678	0.0160341	131437	36.5103	0.278112	0.228541	0.739663	0.784093	0.792131	0.0113678	131437	36.5103	0.351569	0.338344	0.251464	0.725033	0.650381	0.823768	0.737657	0.0866995	36.5103	0.843255	0.0790421	1544505629	39.4997	0.227317	0.913274
133237	37.0103	0.240917	0.242491	0.944999	0.934591	0.929405	0.00733328	133237	37.0103	0.273948	0.226033	0.754268	0.794289	0.790657	0.00513739	133237	37.0103	0.349668	0.33667	0.250523	0.732713	0.6573	0.828558	0.744533	0.0856742	37.0103	0.846079	0.0834404	1544507430	40	0.227933	0.911877
135038	37.5106	0.242056	0.238019	0.941016	0.953891	0.936617	0.0244291	135038	37.5106	0.273849	0.225699	0.754613	0.795645	0.791334	0.00609568	135038	37.5106	0.349756	0.336827	0.250029	0.732358	0.656654	0.831072	0.750643	0.0879957	37.5106	0.857313	0.0791559	1544509230	40.5	0.226365	0.915428
136838	38.0106	0.246862	0.246966	0.92422	0.91528	0.918747	0.00490297	136838	38.0106	0.269632	0.221692	0.769404	0.811932	0.817282	0.00756502	136838	38.0106	0.348155	0.335078	0.248631	0.738822	0.663881	0.838185	0.749162	0.0872123	38.0106	0.853223	0.0657323	1544511030	41	0.226904	0.914209
138639	38.5108	0.248257	0.230766	0.919343	0.985193	0.953703	0.0445335	138639	38.5108	0.267383	0.221184	0.777291	0.814	0.820889	0.00974265	138639	38.5108	0.345947	0.33267	0.247625	0.747742	0.673836	0.843302	0.763507	0.0851635	38.5108	0.866032	0.083014	1544516430	42.5	0.218798	0.932566
140439	39.0108	0.247436	0.237396	0.922214	0.95658	0.940905	0.0221674	140439	39.0108	0.265535	0.219743	0.783771	0.819857	0.820065	0.000294901	140439	39.0108	0.341871	0.329311	0.245251	0.764202	0.687719	0.855383	0.774629	0.0840013	39.0108	0.858443	0.0781049	1544518230	43	0.21784	0.934735
142240	39.5111	0.247436	0.237396	0.922214	0.95658	0.956515	9.12251e-05	142240	39.5111	0.264995	0.219302	0.785663	0.821648	0.823592	0.00274993	142240	39.5111	0.346521	0.333434	0.249038	0.74542	0.670677	0.836113	0.762525	0.0842157	39.5111	0.868053	0.0822146	1544520030	43.5	0.214756	0.941719
144040	40.0111	0.246573	0.231009	0.92523	0.984146	0.95597	0.039848	144040	40.0111	0.262437	0.216687	0.794636	0.832276	0.823818	0.0119622	144040	40.0111	0.339598	0.327871	0.242222	0.773384	0.693669	0.870798	0.778306	0.0888253	40.0111	0.874511	0.0794726	1544521829	43.9997	0.215565	0.939886
145841	40.5114	0.23764	0.239554	0.956451	0.947266	0.946645	0.000878388	145841	40.5114	0.262943	0.217505	0.792859	0.828951	0.822155	0.00961084	145841	40.5114	0.337765	0.325759	0.240671	0.780784	0.702401	0.87869	0.787284	0.0883255	40.5114	0.872878	0.0705782	1544523630	44.5	0.214148	0.943095
147641	41.0114	0.24584	0.22946	0.927793	0.990832	0.96052	0.0428667	147641	41.0114	0.260859	0.215614	0.80017	0.836641	0.839448	0.00397003	147641	41.0114	0.337765	0.325759	0.240671	0.780784	0.702401	0.87869	0.788631	0.0882069	41.0114	0.879006	0.0761255	1544525430	45	0.211905	0.948175
149442	41.5117	0.240623	0.243811	0.946024	0.928892	0.92955	0.00093131	149442	41.5117	0.264607	0.219159	0.787024	0.822228	0.826353	0.00583344	149442	41.5117	0.340323	0.327321	0.243779	0.770452	0.695944	0.862876	0.785583	0.0841483	41.5117	0.87286	0.0568129	1544527229	45.4997	0.212774	0.946207
151242	42.0117	0.245148	0.226854	0.930209	1.00208	0.961794	0.0569696	151242	42.0117	0.264607	0.219159	0.787024	0.822228	0.825458	0.00456723	151242	42.0117	0.337771	0.325702	0.241516	0.780761	0.702636	0.874392	0.793988	0.0863999	42.0117	0.887862	0.070219	1544529030	46	0.210671	0.950968
153043	42.5119	0.245148	0.226854	0.930209	1.00208	0.978415	0.0334645	153043	42.5119	0.254454	0.20968	0.822631	0.86076	0.846308	0.0204382	153043	42.5119	0.33677	0.32418	0.240818	0.784802	0.708928	0.877943	0.797186	0.0847568	42.5119	0.894074	0.0787642	1544530829	46.4997	0.209995	0.952499
154843	43.0119	0.247637	0.22998	0.921511	0.988586	0.966566	0.0311419	154843	43.0119	0.252986	0.208227	0.827778	0.866666	0.857017	0.0136456	154843	43.0119	0.33352	0.321673	0.238782	0.797929	0.719287	0.888307	0.805993	0.0845954	43.0119	0.894977	0.0673717	1544532629	46.9997	0.208862	0.955065
156644	43.5122	0.238126	0.240174	0.954752	0.944588	0.949816	0.00739382	156644	43.5122	0.255126	0.210001	0.820274	0.859456	0.853638	0.00822821	156644	43.5122	0.331785	0.319995	0.237925	0.804936	0.726226	0.892666	0.809759	0.0832218	43.5122	0.889648	0.0573335	1544538030	48.5	0.207282	0.958644
158444	44.0122	0.241047	0.232525	0.944545	0.977602	0.968974	0.012202	158444	44.0122	0.253625	0.208441	0.825537	0.865798	0.855761	0.0141948	158444	44.0122	0.331847	0.319253	0.238193	0.804686	0.729294	0.891304	0.815925	0.0815889	44.0122	0.898691	0.0660111	1544539829	48.9997	0.208119	0.956748
160245	44.5125	0.238043	0.237039	0.955045	0.95812	0.959233	0.00157386	160245	44.5125	0.256527	0.211846	0.815359	0.851956	0.84884	0.00440662	160245	44.5125	0.330436	0.317865	0.236511	0.810385	0.73503	0.89986	0.822065	0.082803	44.5125	0.896082	0.0604835	1544541629	49.4997	0.20811	0.956768
162045	45.0125	0.236526	0.238819	0.960346	0.950438	0.938976	0.0162093	162045	45.0125	0.256527	0.211846	0.815359	0.851956	0.853656	0.00240476	162045	45.0125	0.330436	0.317865	0.236511	0.810385	0.73503	0.89986	0.822429	0.0828662	45.0125	0.893598	0.0453621	1544543429	49.9997	0.207029	0.959216
163846	45.5128	0.236526	0.238819	0.960346	0.950438	0.956	0.00786533	163846	45.5128	0.248858	0.205374	0.842255	0.878262	0.870377	0.0111508	163846	45.5128	0.326278	0.314444	0.23434	0.827179	0.749169	0.910911	0.832815	0.0810133	45.5128	0.903249	0.0503299	1544545230	50.5	0.20674	0.95987
165646	46.0128	0.245919	0.231562	0.927515	0.98176	0.962545	0.0271744	165646	46.0128	0.252216	0.208324	0.830478	0.866272	0.865995	0.000392168	165646	46.0128	0.325256	0.313399	0.234246	0.831305	0.753488	0.911388	0.835648	0.0791456	46.0128	0.903212	0.0594259	1544547029	50.9997	0.207188	0.958856
167447	46.5131	0.236178	0.238646	0.961561	0.951183	0.941933	0.0130809	167447	46.5131	0.252727	0.206231	0.828687	0.874782	0.866739	0.0113736	167447	46.5131	0.324986	0.312935	0.233236	0.832396	0.755407	0.916529	0.838001	0.080638	46.5131	0.899292	0.0449769	1544548829	51.4997	0.207679	0.957745
169247	47.0131	0.241394	0.234403	0.94333	0.969497	0.952269	0.0243638	169247	47.0131	0.251823	0.206114	0.831856	0.875255	0.873105	0.00304082	169247	47.0131	0.323508	0.311438	0.231959	0.838366	0.761592	0.923028	0.838676	0.0809631	47.0131	0.906806	0.0431498	1544550630	52	0.205145	0.963483
171048	47.5133	0.24444	0.229392	0.932684	0.991124	0.971488	0.0277689	171048	47.5133	0.2474	0.202857	0.847368	0.888496	0.879726	0.0124035	171048	47.5133	0.322591	0.310335	0.231682	0.842069	0.766153	0.924437	0.848252	0.0793073	47.5133	0.91558	0.0528296	1544552429	52.4997	0.206169	0.961164
172848	48.0133	0.243766	0.228645	0.935041	0.994345	0.982368	0.0169381	172848	48.0133	0.247271	0.201234	0.847819	0.895094	0.881378	0.0193966	172848	48.0133	0.322591	0.310335	0.231682	0.842069	0.766153	0.924437	0.855752	0.0811877	48.0133	0.914394	0.0663411	1544554230	53	0.204845	0.964162
174649	48.5136	0.238956	0.235394	0.951852	0.965218	0.967805	0.00365805	174649	48.5136	0.247869	0.201326	0.845724	0.894717	0.88555	0.0129637	174649	48.5136	0.325231	0.312172	0.235399	0.831406	0.758561	0.905522	0.843694	0.0762019	48.5136	0.911215	0.0576645	1544557829	53.9997	0.203487	0.967237
176449	49.0136	0.233652	0.237748	0.970391	0.955059	0.965581	0.0148798	176449	49.0136	0.247869	0.201326	0.845724	0.894717	0.88348	0.0158916	176449	49.0136	0.319596	0.307278	0.230115	0.854165	0.778789	0.932413	0.852296	0.0770252	49.0136	0.915683	0.0490831	1544560853	54.8397	0.204036	0.965994
178250	49.5139	0.233652	0.237748	0.970391	0.955059	0.96337	0.0117526	178250	49.5139	0.245122	0.199103	0.855357	0.903754	0.889098	0.0207278	178250	49.5139	0.314025	0.301114	0.226796	0.876665	0.804267	0.949302	0.866419	0.0747071	49.5139	0.911265	0.0495067	1544562653	55.3397	0.204572	0.964779
180050	50.0139	0.232018	0.235562	0.976102	0.964493	0.950463	0.0198418	180050	50.0139	0.243087	0.198934	0.862492	0.90444	0.890339	0.0199423	180050	50.0139	0.316418	0.304154	0.228488	0.866998	0.791699	0.940691	0.866491	0.0744977	50.0139	0.913867	0.0412262	1544564452	55.8394	0.203382	0.967475
181851	50.5142	0.233283	0.239251	0.97168	0.948575	0.956804	0.0116365	181851	50.5142	0.242168	0.198149	0.865718	0.907633	0.893565	0.019895	181851	50.5142	0.321695	0.308875	0.233444	0.845687	0.772189	0.91547	0.849817	0.0723875	50.5142	0.917667	0.0424036	1544566252	56.3394	0.203274	0.96772
183651	51.0142	0.243368	0.227253	0.936433	1.00036	0.971221	0.0412039	183651	51.0142	0.24417	0.198718	0.858697	0.905318	0.897996	0.0103546	183651	51.0142	0.321695	0.308875	0.233444	0.845687	0.772189	0.91547	0.852533	0.0732096	51.0142	0.922092	0.0473275	1544568053	56.8397	0.20358	0.967026
185452	51.5144	0.235185	0.236694	0.965032	0.95961	0.968003	0.0118689	185452	51.5144	0.240674	0.196415	0.870955	0.91468	0.903397	0.0159569	185452	51.5144	0.316397	0.303299	0.228788	0.867082	0.795236	0.939165	0.867457	0.0719659	51.5144	0.921406	0.0457146	1544569853	57.3397	0.203112	0.968087
187252	52.0144	0.24175	0.227255	0.942085	1.00035	0.986796	0.0191621	187252	52.0144	0.240674	0.196415	0.870955	0.91468	0.903648	0.0156029	187252	52.0144	0.317707	0.305067	0.230133	0.861792	0.787927	0.932319	0.864848	0.0726582	52.0144	0.932379	0.0527624	1544571652	57.8394	0.200418	0.974187
189053	52.5147	0.231934	0.238931	0.976395	0.949955	0.961601	0.0164701	189053	52.5147	0.241613	0.196222	0.867663	0.915464	0.901731	0.0194212	189053	52.5147	0.31569	0.302175	0.229915	0.86994	0.799883	0.93343	0.869203	0.0669191	52.5147	0.925606	0.0388661	1544573452	58.3394	0.203119	0.968071
[truncated: 1,033 more rows]
